# Supplementary material for: Classification of tumor types using XGBoost machine learning model: a vector space transformation of genomic alterations
Source: J Transl Med. 2023 Nov 21;21:836. doi: 10.1186/s12967-023-04720-4 (PMC10664515; doi:10.1186/s12967-023-04720-4)
Supplement: Supplementary file 1 — Additional file 1: Figure S1. Example of a SPM[t] dataset for a generic tumor type t. Figure S2. Example of a CNV[t] dataset for a generic tumor type t. Figure S3. Pseudocode of the VSM data transformation procedure. Figure S4. Charts showing the size, in terms of total count and percentage, of each random group in the newly created dataset with groups as targets and confusion matrix showing the performance [accuracy (ACC), balanced accuracy (BACC) and AUC score] of the model; hyperparameters are also reported. Of note, accuracy values obtained from random grouping experiments reported here, were significantly lower than those obtained by performing grouping experiments based on biological criteria and characterized by the same numerical complexity (similar group sizes). [file 12967_2023_4720_MOESM1_ESM.zip › ESM/Additional file 1_Table S1.csv]

id	1p_del	1p_shallow	1p_ampl	1p_gain	1q_del	1q_shallow	1q_ampl	1q_gain	2p_del	2p_shallow	2p_ampl	2p_gain	2q_del	2q_shallow	2q_ampl	2q_gain	3p_del	3p_shallow	3p_ampl	3p_gain	3q_del	3q_shallow	3q_ampl	3q_gain	4p_del	4p_shallow	4p_ampl	4p_gain	4q_del	4q_shallow	4q_ampl	4q_gain	5p_del	5p_shallow	5p_ampl	5p_gain	5q_del	5q_shallow	5q_ampl	5q_gain	6p_del	6p_shallow	6p_ampl	6p_gain	6q_del	6q_shallow	6q_ampl	6q_gain	7p_del
TCGA-OR-A5J1-01	3	0	5	0	1	0	5	0	0	0	4	0	0	0	4	0	0	0	0	0	2	0	1	0	0	0	1	0	1	0	2	0	13	0	31	0	80	60	76	62	0	0	1	0	0	0	2	0	0
TCGA-OR-A5J2-01	14	11	4	8	3	0	3	0	1	1	0	0	0	1	0	0	0	0	0	0	0	0	1	0	1	1	0	0	4	4	1	0	0	0	0	0	6	7	1	0	0	0	0	0	1	2	0	0	0
TCGA-OR-A5J3-01	2	2	0	0	1	2	0	0	0	0	0	0	0	1	0	0	0	0	0	0	1	3	1	0	0	0	0	0	2	3	0	0	1	0	1	0	1	0	2	0	3	3	0	0	5	6	0	0	0
TCGA-OR-A5J4-01	10	16	9	6	9	10	5	3	4	7	2	0	11	4	1	8	9	11	2	4	4	1	3	9	2	3	1	6	9	9	0	10	2	0	1	3	6	2	4	13	0	1	4	2	2	5	12	3	0
TCGA-OR-A5J5-01	0	0	0	0	5	0	0	0	12	0	0	0	1	0	0	0	0	0	0	0	1	0	0	0	0	0	0	0	4	0	6	1	1	0	1	0	5	1	13	0	2	0	0	0	1	0	0	0	2
TCGA-OR-A5J6-01	2	0	0	0	0	0	0	0	0	0	0	0	1	0	0	2	0	0	0	0	13	0	0	0	0	0	0	0	4	3	0	0	0	0	0	0	0	0	0	1	0	0	0	0	0	0	1	1	0
TCGA-OR-A5J7-01	3	16	7	16	4	0	7	8	1	1	6	6	0	0	4	4	4	10	2	8	1	6	4	7	0	0	1	1	6	11	1	6	0	0	1	0	3	0	5	9	0	0	8	5	0	4	0	4	1
TCGA-OR-A5J8-01	2	0	1	0	2	0	0	0	1	0	1	0	3	0	3	1	6	0	1	3	4	6	3	2	4	0	0	0	3	6	0	2	2	0	7	1	5	5	1	0	11	3	20	7	1	0	7	4	5
TCGA-OR-A5J9-01	3	1	0	1	0	1	0	0	0	0	0	0	7	3	0	0	1	1	0	0	0	1	0	0	0	0	1	0	3	1	1	6	2	0	6	0	0	0	1	2	1	1	0	0	1	2	0	0	0
TCGA-OR-A5JA-01	5	1	1	0	3	1	2	0	1	1	0	0	8	0	1	0	6	0	0	0	8	0	0	1	3	0	10	2	5	0	2	3	0	0	2	0	4	2	6	0	1	0	3	0	2	1	8	0	0
TCGA-OR-A5JB-01	1	0	12	3	1	0	1	2	0	0	0	0	0	0	0	1	2	0	0	0	2	0	2	1	0	0	0	0	3	0	0	0	0	0	0	0	2	0	0	3	0	0	0	0	1	0	0	1	0
TCGA-OR-A5JC-01	1	2	0	1	3	5	1	0	2	2	0	0	4	6	0	0	1	1	0	0	2	3	0	0	0	0	0	0	2	1	1	4	1	0	10	0	1	0	2	0	1	0	3	2	0	0	0	1	2
TCGA-OR-A5JD-01	0	0	0	0	1	0	0	0	2	0	0	0	3	0	0	0	2	0	2	0	0	0	3	0	1	0	1	0	1	0	2	0	1	0	1	0	1	0	2	0	2	0	0	0	1	0	0	0	0
TCGA-OR-A5JE-01	6	4	2	2	0	1	0	2	1	0	0	1	0	0	0	1	0	1	1	0	0	0	0	1	0	1	0	1	4	0	0	1	2	0	0	2	2	1	0	4	0	0	0	0	0	0	1	2	1
TCGA-OR-A5JF-01	2	2	0	0	5	2	0	0	1	1	0	0	0	1	0	0	5	0	0	0	5	0	0	0	0	0	0	0	2	0	2	0	1	0	1	0	2	0	3	0	2	1	1	0	5	0	0	0	1
TCGA-OR-A5JG-01	2	0	0	0	0	0	0	0	0	0	0	0	2	0	0	0	0	0	0	0	1	2	0	0	1	0	0	0	2	0	0	0	0	0	0	0	2	0	4	1	0	0	0	0	2	1	0	0	0
TCGA-OR-A5JH-01	1	1	0	0	0	2	0	1	0	0	0	0	0	1	0	0	0	1	0	0	0	0	0	1	0	0	0	0	1	0	1	3	0	0	0	0	1	0	4	0	0	0	0	0	0	1	0	0	1
TCGA-OR-A5JI-01	1	1	0	0	3	0	0	0	0	0	0	0	0	0	0	0	2	0	0	0	0	0	0	0	1	0	1	0	0	0	1	0	0	0	0	0	0	0	1	0	0	0	0	0	0	0	0	0	2
TCGA-OR-A5JJ-01	4	0	0	0	1	0	0	0	4	0	0	0	0	1	0	0	4	0	0	0	1	0	0	0	0	0	0	0	3	0	6	0	0	0	0	0	0	0	4	0	2	0	0	0	5	0	0	0	0
TCGA-OR-A5JK-01	0	1	0	0	1	0	0	0	1	1	0	0	2	3	0	0	0	0	0	0	10	3	0	0	0	0	0	0	6	0	2	3	2	0	2	0	5	1	13	0	0	0	0	0	3	0	0	0	0
TCGA-OR-A5JL-01	0	0	0	0	2	1	0	0	1	1	0	0	0	1	0	0	1	1	0	0	5	2	0	0	0	0	0	0	0	0	1	0	0	0	0	0	0	0	1	0	0	0	0	0	1	0	2	0	0
TCGA-OR-A5JM-01	4	0	0	1	0	0	5	0	0	0	0	0	0	0	5	0	2	0	2	0	0	0	0	0	0	0	0	0	8	0	6	0	7	0	0	0	1	0	1	0	0	0	2	0	0	0	10	0	0
TCGA-OR-A5JO-01	2	0	0	0	0	0	0	0	0	0	0	0	0	0	0	0	1	0	0	0	0	0	0	0	0	0	0	0	0	0	0	0	2	0	0	0	1	0	0	0	0	0	0	0	0	0	0	0	2
TCGA-OR-A5JP-01	4	0	0	0	0	0	5	0	0	0	0	0	2	1	1	2	4	0	0	0	6	0	0	1	0	0	3	0	2	0	0	0	1	0	0	0	1	0	2	0	9	8	0	3	1	0	1	0	2
TCGA-OR-A5JQ-01	0	0	0	0	1	0	0	0	1	1	0	0	4	3	0	0	1	0	1	0	0	0	1	0	3	0	4	1	1	1	1	2	0	0	0	0	1	0	2	0	0	0	0	0	5	0	0	0	0
TCGA-OR-A5JR-01	2	2	0	0	6	3	0	0	0	0	0	0	1	2	0	0	2	0	0	2	2	0	0	3	0	0	0	0	0	0	4	0	0	0	0	0	1	1	3	0	0	0	0	0	1	0	0	0	1
TCGA-OR-A5JS-01	1	0	0	0	1	0	0	2	1	1	0	0	0	1	0	0	0	0	0	0	0	0	0	1	0	1	0	1	2	1	0	0	0	0	0	2	20	0	57	8	0	0	0	0	2	0	1	1	0
TCGA-OR-A5JT-01	1	4	1	2	0	1	0	0	5	3	0	0	1	3	1	0	1	2	0	1	0	2	0	1	0	0	1	0	1	1	3	0	0	0	1	1	1	0	4	0	0	0	0	0	3	4	0	0	0
TCGA-OR-A5JU-01	0	0	0	0	0	0	0	0	0	0	0	0	1	0	0	1	0	0	0	0	0	0	0	0	0	0	0	0	0	0	0	0	0	0	0	0	0	0	0	0	0	0	0	0	0	0	0	0	0
TCGA-OR-A5JV-01	4	4	0	0	4	0	0	1	1	1	0	0	2	3	0	0	1	1	0	1	1	1	0	0	0	0	0	0	5	1	3	4	1	1	2	0	1	1	3	0	3	3	0	0	0	1	0	0	0
TCGA-OR-A5JW-01	2	0	0	0	1	0	0	0	2	0	0	0	1	0	0	0	4	0	0	0	3	0	0	0	0	0	0	0	1	0	4	0	0	0	12	3	0	0	1	0	0	0	0	0	2	0	2	1	1
TCGA-OR-A5JX-01	2	0	0	0	1	0	0	0	0	0	0	0	5	0	0	0	1	0	0	0	3	0	0	0	3	0	0	0	6	0	1	0	13	0	9	0	2	0	6	0	0	0	0	0	2	0	0	0	0
TCGA-OR-A5JY-01	2	4	0	1	3	4	7	0	7	5	11	1	5	2	8	1	3	4	0	1	9	0	1	0	5	2	1	3	30	2	29	0	0	1	9	0	1	0	5	0	9	0	9	4	49	10	17	9	0
TCGA-OR-A5JZ-01	0	1	1	0	0	1	0	0	0	0	0	0	2	4	1	0	1	2	1	0	3	4	0	0	0	0	0	0	1	3	1	0	0	1	14	0	1	18	22	0	0	0	0	0	1	2	0	0	0
TCGA-OR-A5K0-01	9	0	0	1	8	0	1	3	0	0	0	0	6	1	0	7	0	0	0	0	2	0	0	2	2	0	0	3	0	0	1	1	0	0	0	0	10	0	0	9	1	0	0	0	2	0	8	9	0
TCGA-OR-A5K1-01	0	0	0	0	0	1	0	0	0	0	0	0	0	1	0	0	0	0	0	0	4	5	0	0	0	0	0	0	0	1	1	0	0	0	0	0	0	0	1	0	0	0	0	0	0	1	0	0	0
TCGA-OR-A5K2-01	3	1	2	0	0	0	0	0	1	0	0	0	2	0	0	0	2	0	1	0	0	0	0	0	3	0	0	0	7	0	0	0	5	0	20	1	0	0	0	0	1	0	0	0	11	0	33	10	0
TCGA-OR-A5K3-01	2	2	0	0	0	1	0	0	0	0	0	0	1	2	0	0	0	0	0	0	1	2	0	0	0	0	4	0	0	1	0	0	0	0	0	0	0	0	1	0	2	2	0	0	3	4	0	0	0
TCGA-OR-A5K4-01	3	4	1	0	2	3	0	0	1	1	0	0	0	1	0	0	0	1	1	0	0	1	0	0	0	0	0	0	0	0	1	0	1	0	1	0	0	0	3	0	1	1	0	0	4	3	0	0	0
TCGA-OR-A5K5-01	9	0	0	0	5	0	6	5	2	2	33	17	0	5	38	30	1	1	1	4	2	0	0	4	3	0	0	1	10	0	0	0	0	0	0	0	2	0	0	3	1	0	0	0	0	0	0	0	1
TCGA-OR-A5K6-01	3	0	0	0	1	0	1	3	1	0	0	1	1	0	0	0	0	0	0	0	0	1	1	0	0	0	0	0	5	1	0	0	0	0	0	0	1	0	0	2	0	0	0	0	1	0	0	1	2
TCGA-OR-A5K8-01	2	0	0	0	7	0	0	0	0	0	0	0	1	0	0	0	2	0	0	0	11	0	0	0	2	0	5	1	8	1	8	0	0	0	2	0	2	0	5	0	2	0	0	0	1	0	3	0	1
TCGA-OR-A5K9-01	7	0	0	0	0	0	2	0	7	0	0	6	7	0	0	6	4	0	0	0	17	0	0	0	1	0	0	1	4	0	0	2	5	0	7	0	0	0	0	1	1	0	0	1	2	0	0	3	1
TCGA-OR-A5KB-01	1	0	0	2	1	0	3	0	0	0	0	0	5	1	0	1	8	0	0	0	2	0	0	3	1	0	0	1	6	0	2	0	0	0	0	1	3	1	1	0	1	0	0	1	0	2	0	4	1
TCGA-OR-A5KO-01	2	0	0	0	7	0	0	0	2	0	0	0	3	0	0	0	4	0	0	0	6	0	6	0	2	0	2	0	3	0	6	0	0	0	1	0	0	0	1	0	0	0	0	0	99	1	139	1	1
TCGA-OR-A5KP-01	3	1	3	1	1	0	2	0	3	0	5	0	0	0	3	0	2	0	0	0	3	0	0	0	0	0	0	0	0	0	1	0	0	0	0	0	1	0	1	0	0	0	2	0	0	0	1	0	0
TCGA-OR-A5KQ-01	0	0	0	0	1	0	0	0	2	0	0	0	0	0	0	0	0	0	0	0	0	0	0	0	0	0	0	0	2	0	0	0	0	0	0	0	0	0	0	0	1	0	0	0	0	0	0	0	0
TCGA-OR-A5KS-01	4	2	0	0	7	3	1	0	0	1	1	0	5	8	2	0	0	0	0	0	11	0	0	6	0	0	0	0	3	1	0	2	4	1	6	0	2	0	19	0	5	1	2	0	1	0	0	0	1
TCGA-OR-A5KT-01	0	0	0	0	1	0	0	0	0	0	0	0	0	0	0	0	0	0	0	0	0	0	0	0	1	0	0	0	1	0	0	0	14	0	1	0	2	0	0	0	1	0	21	1	0	0	0	0	1
TCGA-OR-A5KU-01	0	0	0	0	3	0	0	0	1	1	0	0	4	5	0	0	0	0	0	0	1	0	0	0	0	0	0	0	0	1	2	0	0	0	0	0	2	0	4	0	0	0	0	0	5	0	0	0	0
TCGA-OR-A5KV-01	0	0	0	0	0	0	0	0	0	0	0	0	0	0	0	0	0	0	0	0	0	0	0	0	0	0	0	0	0	0	0	0	1	0	0	0	1	0	0	0	0	0	0	0	0	0	0	0	0
TCGA-OR-A5KW-01	0	0	0	0	1	0	0	0	1	1	0	0	1	2	0	0	0	0	0	0	5	0	0	0	0	0	0	0	4	0	2	0	5	0	7	0	3	0	4	0	2	0	0	0	3	0	0	0	0
TCGA-OR-A5KX-01	8	0	5	0	1	0	2	0	9	1	6	1	0	0	2	0	2	0	8	0	1	0	1	0	2	1	1	0	1	0	2	0	16	1	63	7	3	0	3	1	0	0	1	0	0	0	0	0	0
TCGA-OR-A5KY-01	0	2	0	2	1	2	0	0	1	4	1	2	2	3	0	0	2	2	1	1	1	2	0	0	1	1	0	0	1	2	0	0	0	1	0	0	0	0	1	0	1	1	0	0	3	6	1	1	0
TCGA-OR-A5KZ-01	1	1	0	0	0	1	0	0	5	4	0	0	2	3	1	0	2	2	0	0	4	4	0	0	0	0	0	0	9	0	3	2	2	2	1	0	3	3	0	0	0	0	0	0	0	0	3	0	0
TCGA-OR-A5L1-01	1	1	0	0	0	1	0	0	2	2	0	0	0	1	0	0	0	0	0	0	0	1	0	0	0	0	0	0	1	1	5	4	0	0	0	0	2	0	3	0	0	1	1	0	3	5	1	0	1
TCGA-OR-A5L2-01	1	1	0	0	3	4	1	2	0	1	0	0	1	0	0	0	2	1	9	4	1	0	0	1	1	0	10	1	2	0	5	0	0	0	0	0	5	2	8	3	0	0	0	0	1	2	0	0	0
TCGA-OR-A5L3-01	1	0	0	0	0	0	0	0	0	0	0	0	0	0	0	0	0	0	0	0	0	0	0	0	2	0	0	0	1	0	0	0	1	0	0	0	0	0	0	0	1	0	0	0	0	0	0	0	0
TCGA-OR-A5L4-01	0	0	0	0	0	1	0	0	0	1	1	0	0	1	0	0	0	0	0	0	0	1	0	0	0	0	0	0	3	4	0	0	0	0	0	0	0	0	1	0	2	0	0	2	0	0	0	1	1
TCGA-OR-A5L5-01	1	1	0	0	0	1	0	0	0	0	0	0	0	1	0	0	0	0	0	0	1	2	0	0	1	1	0	0	0	2	1	0	0	0	0	0	0	0	1	0	0	0	0	0	0	1	0	0	1
TCGA-OR-A5L6-01	0	0	0	0	1	0	0	0	1	0	0	0	0	0	0	0	0	0	0	0	5	5	0	0	0	0	0	0	5	0	0	0	0	0	30	2	0	0	1	0	2	0	0	0	0	0	0	0	1
TCGA-OR-A5L8-01	0	0	0	0	2	1	0	0	0	0	0	0	0	1	0	0	0	0	0	0	0	1	0	2	0	0	0	0	1	0	0	0	0	0	0	0	0	0	1	0	0	0	0	0	3	0	0	0	0
TCGA-OR-A5L9-01	0	0	0	0	1	2	0	0	1	1	0	0	0	1	0	0	1	1	0	0	0	1	0	0	2	2	0	0	0	1	0	0	0	0	0	0	0	0	1	0	0	0	0	0	0	1	0	0	2
TCGA-OR-A5LA-01	0	0	0	0	0	1	0	0	1	1	0	0	1	2	0	0	0	0	0	0	2	3	0	0	0	0	0	0	0	0	1	0	1	0	1	0	0	0	1	0	0	0	0	0	0	1	0	0	1
TCGA-OR-A5LB-01	0	0	0	0	3	0	0	0	1	0	0	1	6	0	0	0	9	0	1	0	11	0	0	0	0	0	2	0	2	0	3	1	0	1	1	0	1	0	2	0	2	0	0	0	7	0	0	0	1
TCGA-OR-A5LC-01	4	0	0	0	0	0	1	0	0	0	0	0	5	0	8	0	1	0	0	0	1	0	0	0	0	0	0	0	9	0	0	0	4	0	11	0	1	0	4	0	0	0	0	0	1	0	0	0	1
TCGA-OR-A5LD-01	0	0	0	0	0	0	0	0	0	0	2	0	1	0	2	0	1	0	0	0	0	0	0	0	1	0	0	0	2	0	0	0	0	0	0	0	0	0	1	0	1	0	1	0	1	0	0	0	17
TCGA-OR-A5LE-01	1	0	1	2	4	0	11	4	0	0	0	0	1	0	0	2	2	0	1	2	3	0	0	1	0	0	0	0	4	0	0	2	0	0	0	0	1	0	0	2	4	0	0	0	4	0	23	12	0
TCGA-OR-A5LF-01	2	3	2	1	6	8	1	0	0	0	0	0	1	2	1	0	3	4	1	0	1	2	0	0	0	0	0	0	3	0	6	0	0	0	6	4	3	0	9	5	0	0	0	0	2	3	0	0	1
TCGA-OR-A5LG-01	3	0	0	2	0	0	0	1	9	0	0	1	0	0	0	1	0	0	0	0	2	0	0	3	1	0	0	1	2	0	0	3	6	1	12	3	0	0	0	1	0	0	0	0	5	0	0	3	1
TCGA-OR-A5LH-01	2	2	0	0	1	2	0	0	0	0	0	0	6	5	0	0	2	2	0	0	2	3	0	0	1	0	1	0	4	2	7	0	1	0	1	0	0	0	1	0	0	0	0	0	0	1	0	0	0
TCGA-OR-A5LI-01	10	15	10	13	1	1	6	6	0	0	2	2	1	0	6	8	0	5	4	5	1	8	1	5	4	1	0	0	2	3	0	0	1	3	2	1	3	8	1	3	0	5	5	4	1	1	4	5	4
TCGA-OR-A5LJ-01	0	0	0	0	2	0	0	0	0	0	0	0	6	0	1	0	3	0	1	0	2	0	3	0	2	0	0	0	1	0	0	0	0	0	0	0	3	0	4	0	0	0	0	0	1	0	0	0	0
TCGA-OR-A5LK-01	5	4	0	0	1	2	0	0	1	2	1	0	1	2	0	0	0	0	0	0	1	0	2	0	1	0	1	0	0	0	1	0	1	0	1	0	0	0	2	1	0	0	0	0	0	0	1	0	0
TCGA-OR-A5LL-01	60	5	8	2	8	1	19	1	2	0	30	0	0	0	1	1	0	0	0	0	0	1	0	0	0	0	0	0	0	0	0	1	9	8	3	4	8	0	26	2	0	0	0	0	0	0	0	0	1
TCGA-OR-A5LM-01	4	0	0	0	1	0	0	0	0	0	0	0	2	2	0	0	2	0	0	0	7	0	0	0	0	0	5	2	3	1	2	1	0	0	8	0	1	0	6	0	11	0	12	10	7	1	3	1	0
TCGA-OR-A5LN-01	1	0	0	0	0	0	0	0	2	0	0	0	3	0	0	0	0	0	0	0	1	0	0	0	0	0	0	0	6	0	2	0	0	0	0	0	2	0	3	0	0	0	0	0	0	0	1	0	2
TCGA-OR-A5LO-01	3	8	0	7	0	3	0	2	3	5	1	3	0	3	0	2	2	2	0	2	3	1	0	1	0	0	0	0	9	1	7	3	0	0	2	0	2	1	5	1	0	3	1	2	5	0	0	0	0
TCGA-OR-A5LP-01	0	0	0	0	0	1	0	0	1	1	0	0	2	3	0	0	1	1	0	0	0	1	0	0	1	1	0	0	1	3	1	0	0	0	0	0	0	0	3	0	0	0	0	0	0	1	0	0	0
TCGA-OR-A5LR-01	0	0	0	0	0	1	0	0	0	0	0	0	0	1	0	0	1	1	0	0	1	2	0	0	0	0	0	0	0	1	0	0	0	0	0	0	2	0	3	0	0	0	0	0	1	2	0	0	1
TCGA-OR-A5LS-01	0	0	0	0	3	0	3	0	0	0	0	0	3	0	0	0	5	0	0	0	2	0	3	0	0	0	0	0	6	0	3	0	0	0	1	0	2	0	4	0	0	0	0	0	1	0	0	0	1
TCGA-OR-A5LT-01	4	0	0	0	7	0	0	0	0	0	0	0	3	0	0	0	2	0	0	2	0	1	0	2	0	0	1	0	1	1	4	3	1	0	33	0	1	0	5	0	2	0	0	0	3	0	0	0	0
TCGA-OU-A5PI-01	0	0	0	0	1	0	0	0	4	0	0	0	1	0	0	0	1	0	0	0	3	0	6	0	1	0	3	0	3	0	8	0	0	0	1	0	0	0	7	0	3	0	1	0	3	0	0	0	0
TCGA-P6-A5OH-01	16	0	1	1	1	0	3	0	0	0	1	2	0	0	0	1	1	0	3	0	8	1	0	3	2	0	0	1	7	2	0	0	0	0	1	0	0	0	4	1	1	0	0	0	6	0	0	0	1
TCGA-PA-A5YG-01	0	0	0	0	0	1	0	0	0	0	0	0	0	1	0	0	0	0	0	0	0	1	1	0	0	0	0	0	1	2	0	0	0	0	0	0	1	0	2	0	0	0	0	0	0	1	0	0	0
TCGA-PK-A5H9-01	1	0	1	0	0	0	0	0	1	0	0	0	0	0	0	0	1	0	0	0	1	0	0	0	0	0	0	0	0	0	1	0	0	0	0	0	0	0	0	0	1	0	0	0	0	0	0	0	0
TCGA-PK-A5HA-01	4	0	1	0	0	0	2	3	0	0	0	0	1	0	0	0	0	0	6	4	0	0	2	3	0	0	0	0	0	1	0	1	0	0	0	0	2	0	4	1	0	0	0	0	1	0	2	1	1
TCGA-PK-A5HB-01	2	0	1	3	1	0	0	2	2	0	0	2	5	0	0	6	2	0	0	0	1	0	0	0	0	0	0	0	1	0	0	1	0	2	2	1	0	0	1	0	0	0	0	0	0	0	1	2	2
TCGA-PK-A5HC-01	5	1	0	6	0	0	0	1	2	2	0	0	1	1	0	0	1	6	0	7	5	6	0	1	1	0	1	2	6	1	1	3	4	2	0	1	2	2	0	3	0	0	0	0	0	0	2	2	0
TCGA-2F-A9KO-01	2	4	1	0	0	2	3	0	0	0	0	0	7	7	0	0	2	2	0	1	2	0	0	1	2	2	0	0	5	3	2	1	3	1	0	2	2	2	0	0	1	0	1	1	2	5	0	2	1
TCGA-2F-A9KP-01	0	6	14	5	0	0	8	4	2	0	1	0	12	3	2	2	1	0	5	0	0	0	1	0	1	0	0	2	2	0	0	1	0	0	1	0	1	2	0	1	0	0	1	1	0	0	4	0	1
TCGA-2F-A9KQ-01	0	0	0	0	2	0	0	2	1	0	3	5	7	0	0	0	0	0	0	0	1	0	0	1	4	0	0	2	1	0	0	2	0	0	0	0	0	0	0	1	0	0	0	0	5	0	0	2	0
TCGA-2F-A9KR-01	3	0	0	3	3	0	2	4	4	0	0	4	3	3	1	6	0	2	0	0	3	0	0	4	0	0	0	0	0	1	0	3	1	0	0	2	2	0	0	4	0	0	0	0	1	0	0	1	0
TCGA-2F-A9KT-01	5	0	2	3	0	0	4	5	3	2	5	6	1	0	0	1	0	0	3	2	2	0	1	3	1	0	1	0	0	0	0	0	0	0	3	0	5	0	1	1	0	0	0	1	2	2	0	0	0
TCGA-2F-A9KW-01	14	0	3	3	0	0	6	4	0	0	2	0	13	0	0	4	1	0	2	3	1	0	4	6	1	0	3	3	4	0	0	3	0	0	1	0	9	4	3	8	3	4	1	0	0	1	3	0	1
TCGA-4Z-AA7M-01	2	0	2	1	3	0	7	1	4	0	0	1	12	0	1	0	3	0	2	7	1	1	0	5	2	2	0	0	0	0	1	2	0	0	2	0	12	1	0	0	0	0	4	0	3	4	0	0	1
TCGA-4Z-AA7N-01	0	0	0	0	1	0	0	0	0	0	0	0	1	0	0	0	1	0	0	0	0	0	0	0	0	0	0	0	1	0	0	0	0	0	0	0	1	0	0	0	0	0	0	0	1	0	0	0	1
TCGA-4Z-AA7O-01	3	0	1	0	0	0	2	1	0	0	0	0	0	0	0	0	3	0	1	4	2	0	0	2	0	0	0	0	0	0	0	1	0	0	0	0	4	0	0	1	0	0	0	0	1	0	0	2	2
TCGA-4Z-AA7Q-01	1	1	7	0	5	3	9	1	0	0	2	1	5	0	0	1	1	3	0	2	0	0	4	4	0	0	0	1	5	6	1	5	0	1	0	0	1	3	0	0	0	1	3	4	5	6	0	0	1
TCGA-4Z-AA7R-01	4	0	4	0	0	0	10	1	1	1	3	0	17	3	10	4	3	1	8	0	1	10	23	6	1	2	1	1	20	1	5	0	9	1	0	0	9	0	0	0	8	1	8	0	5	0	4	0	1
TCGA-4Z-AA7S-01	1	1	0	1	0	0	0	0	3	3	0	0	1	2	0	0	0	0	0	0	1	0	2	0	2	0	0	0	2	3	0	0	1	0	0	0	1	0	0	0	1	1	0	0	3	1	5	1	1
TCGA-4Z-AA7W-01	3	0	1	1	0	0	4	0	2	0	0	0	2	0	3	0	1	2	4	1	0	0	0	1	1	1	0	0	0	0	0	1	0	0	0	0	1	1	0	1	1	0	0	1	1	2	0	2	2
TCGA-4Z-AA7Y-01	3	0	0	0	0	0	0	0	0	0	0	0	4	0	1	0	0	0	1	0	2	0	1	0	0	0	3	0	0	0	1	0	1	0	6	0	4	0	1	0	0	0	0	0	2	0	0	0	0
TCGA-4Z-AA80-01	4	2	1	2	6	4	1	3	0	1	2	3	3	3	6	2	3	2	5	3	1	1	0	1	0	0	0	0	12	4	0	1	0	0	0	0	3	1	1	1	0	0	9	3	2	3	0	0	0
TCGA-4Z-AA81-01	1	1	0	0	1	0	0	2	0	0	0	1	2	0	0	0	0	0	0	0	1	0	0	0	0	0	0	0	3	4	0	0	0	0	1	0	2	2	0	0	0	0	0	0	1	0	0	1	0
TCGA-4Z-AA82-01	3	0	4	0	1	0	6	0	1	0	0	2	3	1	2	0	9	0	0	0	3	1	1	0	1	1	1	0	4	0	3	0	2	0	2	0	2	1	4	0	2	3	1	0	2	4	0	1	2
TCGA-4Z-AA83-01	2	0	0	0	2	0	0	0	1	0	0	0	2	0	0	0	1	0	1	0	3	0	0	0	0	0	0	0	0	0	0	0	0	0	0	0	0	0	0	0	0	0	0	0	1	0	0	0	0
TCGA-4Z-AA84-01	2	3	3	5	13	6	39	6	2	0	0	2	8	4	11	7	2	1	2	1	0	1	1	1	2	2	0	1	8	4	1	3	0	1	0	0	9	8	3	6	3	3	8	7	1	1	3	0	1
TCGA-4Z-AA86-01	0	1	0	0	2	0	5	2	0	0	0	0	1	1	0	0	2	0	0	0	1	0	0	0	0	0	0	0	0	0	0	0	0	0	1	0	2	1	0	0	2	0	0	1	0	1	0	0	0
TCGA-4Z-AA87-01	5	1	4	3	5	1	11	4	2	2	5	0	13	8	4	10	0	6	22	3	5	2	5	9	3	0	5	0	4	13	10	5	1	1	0	0	1	4	0	2	5	1	5	1	8	3	5	1	6
TCGA-4Z-AA89-01	2	0	0	1	2	0	0	0	3	0	1	0	3	2	0	0	3	0	0	0	1	0	0	0	0	0	0	0	6	0	0	0	0	0	0	0	1	0	0	0	0	0	0	0	1	0	0	0	6
TCGA-5N-A9KI-01	1	2	2	0	0	0	0	1	0	0	0	1	8	0	3	1	0	0	1	0	0	0	1	1	0	0	0	0	1	2	0	0	0	0	2	1	1	0	0	0	2	0	0	2	0	0	0	1	0
TCGA-5N-A9KM-01	2	0	2	0	2	0	1	0	0	0	0	0	2	1	0	4	1	0	0	1	1	1	0	3	1	0	0	0	4	0	1	0	0	0	0	0	8	0	0	0	1	0	0	0	2	0	0	0	4
TCGA-BL-A13I-01	0	0	0	0	0	0	0	0	1	0	0	0	2	1	0	0	0	0	0	0	0	0	0	1	3	0	0	0	1	2	0	0	2	0	0	0	5	1	0	0	0	0	0	0	1	0	0	0	0
TCGA-BL-A3JM-01	1	1	0	0	0	1	0	1	0	0	0	0	3	4	0	0	7	6	0	0	2	0	0	3	1	1	0	0	3	4	0	0	0	0	1	1	0	0	0	1	0	0	0	0	1	2	0	0	1
TCGA-BL-A5ZZ-01	0	0	0	0	0	0	0	0	1	0	1	2	1	0	0	0	0	0	0	0	0	0	0	0	0	0	0	0	1	0	0	0	0	0	0	0	2	0	0	1	0	0	0	0	1	0	0	0	0
TCGA-BT-A0S7-01	1	1	0	0	1	0	0	0	0	0	0	0	3	0	0	0	4	0	0	0	1	0	0	0	2	0	0	0	2	0	0	1	0	0	0	0	0	1	0	0	1	0	0	0	2	0	0	0	0
TCGA-BT-A0YX-01	0	0	1	0	0	0	0	1	0	0	0	1	0	0	0	0	1	0	0	0	0	0	1	0	0	0	0	0	2	0	0	0	0	0	0	0	1	0	3	0	0	0	0	0	1	0	0	0	2
TCGA-BT-A20J-01	1	7	23	0	0	1	5	2	0	0	4	1	2	3	2	7	1	2	0	0	2	0	1	6	0	2	0	0	3	3	0	0	6	4	1	1	4	5	0	0	0	0	0	0	2	3	8	1	8
TCGA-BT-A20N-01	2	1	1	1	3	3	5	0	2	0	2	1	9	2	1	0	0	2	3	2	2	1	3	0	0	0	0	0	5	1	1	1	1	0	16	0	5	0	3	1	2	3	4	2	4	5	1	0	0
TCGA-BT-A20O-01	0	0	0	0	0	0	0	0	0	0	0	0	0	0	0	0	0	0	0	0	0	0	0	0	2	0	0	0	0	0	0	0	1	0	0	0	6	0	0	0	0	0	0	0	0	0	0	0	0
TCGA-BT-A20P-01	4	0	0	0	1	0	0	0	1	0	0	0	7	0	0	0	0	0	0	0	1	0	1	0	1	0	3	0	3	0	2	0	1	0	1	0	5	0	7	0	0	0	0	0	0	0	0	0	3
TCGA-BT-A20Q-01	4	0	0	0	4	0	0	0	2	0	0	0	7	0	0	0	0	0	0	0	2	0	0	0	1	0	1	0	0	0	0	0	2	0	0	0	1	0	0	0	0	0	0	0	2	0	0	0	1
TCGA-BT-A20R-01	0	0	1	1	0	0	1	1	0	0	1	1	0	0	1	0	1	0	0	0	0	0	1	0	0	0	0	0	7	5	0	0	2	0	0	0	2	3	0	0	0	1	15	1	0	0	0	0	0
TCGA-BT-A20T-01	1	0	1	2	3	3	14	0	0	2	0	1	4	1	3	2	4	0	0	0	2	0	0	3	2	2	2	1	3	0	0	0	1	0	0	2	5	6	3	11	3	0	0	3	8	0	1	3	2
TCGA-BT-A20U-01	0	0	0	0	0	0	0	0	0	0	0	0	1	0	0	0	0	0	0	0	2	0	0	0	0	0	0	0	2	0	0	0	0	0	0	0	2	0	0	0	1	0	0	0	0	0	0	0	1
TCGA-BT-A20V-01	3	0	1	0	5	0	1	5	0	0	3	0	6	0	3	1	3	0	0	1	7	1	17	1	5	0	0	0	3	0	0	0	3	0	7	2	9	0	1	0	5	1	0	0	13	0	1	0	3
TCGA-BT-A20W-01	5	1	3	5	1	2	12	6	2	0	3	5	0	1	0	3	3	0	5	1	1	0	5	2	0	0	0	0	1	2	0	1	0	0	18	2	3	3	0	2	1	0	4	3	1	0	2	0	1
TCGA-BT-A20X-01	0	0	0	0	0	0	0	0	0	0	0	0	4	1	0	0	0	1	0	0	2	1	0	4	1	0	0	0	0	0	0	0	0	0	0	0	1	0	0	0	0	1	0	0	0	0	0	0	0
TCGA-BT-A2LA-01	0	0	1	1	0	0	0	1	3	0	1	1	18	1	2	1	1	0	0	1	1	0	3	2	1	0	0	0	0	0	0	0	0	0	1	0	7	0	0	0	5	0	9	0	3	0	0	2	0
TCGA-BT-A2LB-01	2	1	0	1	2	2	0	6	0	1	1	2	3	1	1	6	0	0	1	1	1	2	9	2	0	0	0	0	2	3	0	0	2	2	0	0	2	3	1	0	0	0	0	0	1	2	0	0	2
TCGA-BT-A2LD-01	1	4	0	1	1	0	1	3	0	0	6	0	1	1	2	1	1	0	3	2	0	0	0	0	0	0	0	0	4	8	12	2	0	0	0	0	0	1	0	0	4	2	4	0	1	2	0	0	1
TCGA-BT-A3PH-01	2	0	4	1	1	0	2	3	1	0	1	2	5	1	7	1	0	0	2	0	0	0	4	0	0	0	0	0	2	4	0	1	0	0	0	0	0	1	0	0	1	1	0	0	0	1	0	0	0
TCGA-BT-A3PJ-01	2	1	1	3	5	2	7	1	0	0	0	1	3	3	0	0	1	1	0	0	1	1	0	2	0	1	4	0	2	4	0	1	0	0	3	0	7	1	0	0	0	2	4	0	3	4	4	0	3
TCGA-BT-A3PK-01	4	2	2	3	1	1	1	0	0	0	0	0	0	1	0	0	0	0	0	0	0	0	0	0	0	0	0	0	2	0	2	0	1	0	0	2	1	0	0	0	0	0	1	1	1	1	0	0	1
TCGA-BT-A42B-01	5	0	0	3	4	0	0	5	4	0	0	4	2	0	0	3	9	0	0	7	2	0	0	3	0	0	0	0	2	2	0	0	2	0	0	3	9	0	0	0	1	0	0	1	8	0	0	7	2
TCGA-BT-A42C-01	4	0	0	0	1	0	1	2	0	0	0	0	4	0	2	3	1	1	2	1	0	0	3	0	2	0	0	0	0	0	0	1	1	1	0	2	1	0	1	2	1	0	2	0	0	1	0	0	0
TCGA-BT-A42E-01	3	0	4	0	2	0	0	0	0	1	1	0	0	1	2	0	1	1	0	0	0	0	0	1	2	0	1	0	2	0	2	1	1	0	1	2	0	1	0	0	0	0	0	0	0	0	0	0	0
TCGA-BT-A42F-01	0	0	0	0	0	0	1	0	0	0	0	0	0	0	0	0	0	0	0	0	0	0	0	0	1	0	1	0	0	1	0	0	0	0	0	0	0	0	0	0	0	0	0	0	0	0	1	0	0
TCGA-C4-A0EZ-01	13	14	0	1	4	4	27	1	7	10	20	5	3	0	0	1	23	20	4	1	15	11	0	0	21	1	0	1	36	0	0	1	8	10	21	0	21	0	5	3	1	1	2	1	41	3	0	5	7
TCGA-C4-A0F0-01	0	0	0	0	2	0	0	0	0	0	0	0	0	0	0	0	0	0	0	0	2	2	0	0	1	0	0	1	0	2	1	1	2	0	0	0	3	0	1	0	0	0	0	0	2	3	1	0	0
TCGA-C4-A0F6-01	0	0	0	0	0	0	0	0	0	0	0	0	5	0	0	3	2	0	0	0	1	0	0	0	1	0	0	1	4	0	1	6	1	0	0	1	8	0	1	1	1	0	0	0	0	0	0	0	0
TCGA-CF-A1HR-01	1	1	0	0	0	0	0	0	0	0	0	0	3	7	0	0	1	0	2	0	0	0	1	0	0	0	0	0	2	3	0	0	0	0	0	0	5	4	0	0	1	0	1	0	6	7	0	1	1
TCGA-CF-A1HS-01	13	7	14	1	2	2	1	1	3	0	0	3	1	2	7	1	2	3	6	0	0	1	0	1	1	1	0	0	1	2	0	0	0	0	6	0	8	2	2	1	2	0	18	0	4	0	0	0	1
TCGA-CF-A27C-01	1	0	0	1	2	0	0	0	2	0	1	0	1	0	0	0	3	0	1	0	1	0	0	0	3	0	8	1	3	0	0	0	1	0	0	0	2	0	0	0	1	0	0	0	2	0	0	0	0
TCGA-CF-A3MF-01	2	0	0	0	0	0	0	0	2	0	0	0	3	0	0	0	2	0	2	0	0	0	1	0	1	0	1	0	0	0	0	0	0	0	0	0	1	0	1	1	3	0	0	0	0	0	0	0	2
TCGA-CF-A3MG-01	1	0	0	0	0	0	0	0	1	0	0	1	3	1	0	1	0	0	0	0	2	0	3	0	1	3	2	0	0	1	0	0	0	0	2	0	1	0	0	0	3	3	0	0	0	1	0	0	0
TCGA-CF-A3MH-01	2	1	0	0	2	0	0	0	0	0	0	0	0	0	0	0	0	0	0	0	0	0	1	0	0	0	1	0	3	0	1	0	2	0	2	0	5	1	1	0	2	0	0	0	0	0	0	0	1
TCGA-CF-A3MI-01	2	3	0	0	2	0	5	0	0	0	0	0	0	1	0	0	4	0	6	2	0	0	0	0	7	0	0	1	1	0	0	0	0	1	0	0	3	0	0	0	0	0	0	0	0	1	0	1	1
TCGA-CF-A47S-01	0	0	0	0	0	0	0	0	0	0	0	0	0	0	0	0	0	0	0	0	0	0	0	0	0	0	0	0	1	1	0	0	0	0	1	1	0	0	0	0	0	0	0	0	0	0	0	0	0
TCGA-CF-A47T-01	0	0	0	0	0	0	0	0	0	0	0	0	1	0	0	0	1	0	0	0	1	0	0	0	0	0	0	0	0	0	0	0	1	0	0	0	1	0	0	0	0	0	0	0	1	0	0	0	0
TCGA-CF-A47V-01	1	0	0	0	0	0	3	0	1	0	0	0	1	0	0	0	1	0	0	0	0	0	0	0	0	1	8	0	2	7	14	0	0	0	0	0	2	0	0	0	0	0	0	0	1	0	0	0	0
TCGA-CF-A47W-01	0	0	0	0	1	0	0	0	0	0	0	0	2	0	0	0	1	0	0	0	0	0	0	0	0	0	0	0	0	0	0	0	0	0	1	0	0	0	0	0	0	0	0	0	0	0	0	0	0
TCGA-CF-A47X-01	1	2	0	0	2	1	1	4	0	0	1	0	0	2	0	1	1	0	0	1	2	0	1	4	0	0	0	0	0	0	0	1	3	0	0	3	1	0	0	2	3	0	6	0	7	8	0	0	1
TCGA-CF-A47Y-01	0	0	0	0	0	0	0	0	1	0	0	0	0	0	0	0	0	0	0	0	0	0	0	0	1	0	0	0	0	0	0	0	0	0	0	0	1	0	0	0	1	0	0	0	0	0	0	0	1
TCGA-CF-A5U8-01	1	0	0	0	1	0	0	0	0	0	0	0	1	0	0	0	1	0	0	0	0	0	0	0	0	0	0	0	0	0	0	0	0	0	0	0	1	0	0	0	0	0	0	0	0	0	0	0	1
TCGA-CF-A5UA-01	2	0	0	0	0	0	0	0	0	0	0	0	0	0	0	0	0	0	0	0	5	0	5	0	0	0	1	0	2	1	5	0	1	0	2	0	0	0	0	0	1	0	8	0	0	0	0	0	0
TCGA-CF-A7I0-01	1	0	0	0	0	0	0	0	1	0	1	3	12	0	0	0	1	0	0	0	1	0	0	0	2	0	0	0	0	0	0	0	2	0	0	0	1	0	0	0	0	0	0	0	2	0	0	1	1
TCGA-CF-A8HX-01	3	0	1	0	7	0	7	0	1	0	1	0	2	0	0	0	8	0	0	2	1	0	2	0	0	0	1	0	4	0	8	0	0	0	0	0	1	0	6	1	0	0	0	0	2	0	0	0	1
TCGA-CF-A8HY-01	5	2	1	1	4	0	7	3	0	0	1	0	0	0	0	1	0	0	0	0	1	0	0	1	1	0	0	1	2	0	3	3	0	0	0	0	1	0	0	0	0	0	0	0	2	0	0	0	2
TCGA-CF-A9FF-01	0	0	0	0	0	0	2	1	3	0	0	0	1	0	0	1	0	0	0	0	0	0	0	0	2	0	5	0	0	0	0	0	1	0	0	0	0	0	0	0	0	0	0	0	0	0	0	0	1
TCGA-CF-A9FH-01	3	0	0	0	0	0	0	0	1	0	0	0	4	0	0	0	0	0	0	0	0	0	0	0	0	0	0	0	0	0	0	0	1	0	0	0	1	0	1	0	0	0	0	0	2	0	0	0	2
TCGA-CF-A9FL-01	0	0	1	0	0	0	1	0	3	0	1	0	1	0	0	0	1	0	0	0	1	0	0	0	0	0	2	0	2	0	0	0	0	0	0	0	1	0	0	0	0	0	1	0	5	2	0	0	1
TCGA-CF-A9FM-01	0	0	0	0	0	0	0	0	0	0	1	0	1	0	0	0	0	0	0	0	3	0	0	0	0	0	0	0	2	0	0	0	0	0	0	0	3	0	0	0	0	0	0	0	3	0	0	0	0
TCGA-CU-A0YN-01	2	0	9	3	0	0	0	0	3	0	0	0	0	2	1	0	1	1	0	0	1	1	0	0	0	0	0	0	4	1	0	0	0	0	0	0	0	0	0	1	2	2	2	3	1	0	0	0	5
TCGA-CU-A0YO-01	0	0	1	1	1	1	0	0	0	0	0	0	1	0	0	0	0	1	0	1	0	0	0	1	0	0	0	0	2	3	0	0	0	0	0	0	4	0	0	2	0	0	0	0	0	0	0	0	0
TCGA-CU-A0YR-01	5	1	0	1	0	0	9	1	0	0	1	1	1	0	0	1	1	2	10	3	0	0	0	2	1	0	0	0	2	1	0	0	0	0	0	0	5	0	1	2	4	0	2	1	2	2	1	2	1
TCGA-CU-A3KJ-01	3	0	1	0	3	2	6	4	1	0	0	0	6	7	0	0	11	2	0	0	0	0	3	0	1	0	2	1	3	4	2	7	2	0	1	1	5	0	5	0	1	0	2	0	4	0	4	6	1
TCGA-CU-A3QU-01	1	4	6	0	6	0	2	9	0	0	2	0	1	0	1	0	1	0	0	1	0	0	0	1	0	0	2	2	1	2	0	4	0	0	1	0	1	2	0	0	0	0	0	0	10	0	6	0	0
TCGA-CU-A3YL-01	0	0	0	0	1	0	0	0	0	0	0	0	6	0	0	0	5	0	1	0	0	0	1	0	1	0	0	0	0	0	0	0	0	0	0	0	0	0	0	0	0	0	0	0	0	0	0	0	1
TCGA-CU-A5W6-01	1	1	0	0	1	1	1	3	2	2	0	1	3	0	1	0	0	0	1	1	1	0	0	2	6	0	5	2	3	0	5	0	0	0	0	0	2	0	0	1	3	1	0	0	2	1	0	0	0
TCGA-CU-A72E-01	2	0	0	0	0	0	0	0	1	0	0	0	0	0	0	0	2	1	0	0	0	0	0	0	1	0	0	0	7	0	1	0	0	0	0	0	2	0	0	1	1	0	0	0	1	0	0	0	0
TCGA-DK-A1A3-01	2	2	15	4	0	0	0	1	1	0	0	1	5	4	1	4	1	0	1	2	2	0	3	0	1	1	0	0	4	5	0	0	0	0	1	3	3	1	3	0	1	0	0	1	1	4	1	1	0
TCGA-DK-A1A5-01	0	0	2	0	0	0	3	3	1	3	5	3	8	0	0	0	0	0	1	0	2	0	0	0	1	0	1	0	4	0	2	0	0	0	0	0	1	0	0	0	0	0	1	0	1	0	1	0	0
TCGA-DK-A1A7-01	1	3	9	2	2	1	5	1	2	0	3	1	2	3	2	3	0	0	5	0	1	0	1	1	5	0	0	0	12	0	4	0	2	0	0	0	14	1	10	0	0	0	1	0	8	2	15	1	0
TCGA-DK-A1AA-01	2	0	0	0	0	0	0	1	0	0	0	0	1	0	0	0	0	0	0	0	1	0	0	0	0	0	0	0	0	0	0	0	2	0	0	0	2	0	1	0	0	0	1	0	0	0	0	0	0
TCGA-DK-A1AB-01	0	0	1	0	0	0	0	1	0	0	0	0	0	0	0	0	1	0	0	0	0	0	0	1	0	0	0	0	0	0	0	1	0	0	0	0	0	0	0	1	0	0	0	0	1	0	0	0	0
TCGA-DK-A1AC-01	1	0	3	1	0	0	6	2	1	0	3	1	6	1	4	3	2	0	7	0	3	0	1	3	0	0	0	1	3	0	0	2	3	0	0	0	8	0	0	5	1	1	20	0	0	0	1	2	1
TCGA-DK-A1AD-01	4	0	2	1	4	0	12	4	0	0	0	0	6	3	1	1	2	0	6	1	1	0	2	1	4	0	0	0	3	1	4	1	0	0	0	0	6	0	2	0	2	0	6	0	3	0	8	1	2
TCGA-DK-A1AE-01	10	0	0	0	1	0	0	0	2	0	1	0	8	0	1	0	4	0	0	0	0	0	2	0	0	0	0	0	15	7	6	0	1	0	0	0	0	0	0	0	2	0	1	0	5	0	0	0	0
TCGA-DK-A1AF-01	2	0	0	0	0	0	0	0	0	0	0	0	1	0	1	0	1	0	0	0	1	0	0	0	0	0	0	0	0	0	0	0	0	0	0	0	2	0	0	0	0	0	0	0	0	0	0	0	1
TCGA-DK-A1AG-01	0	1	0	0	1	0	0	0	0	0	1	0	12	0	1	0	1	1	0	0	0	0	0	0	0	0	0	0	1	1	0	0	0	0	0	0	0	0	0	0	0	0	0	0	3	0	0	0	2
TCGA-DK-A2HX-01	1	0	1	0	1	2	5	0	0	0	0	0	6	2	0	0	1	0	0	2	1	0	0	2	0	1	0	0	2	0	13	2	1	0	0	0	0	0	0	0	0	0	0	0	1	2	1	1	1
TCGA-DK-A2I1-01	3	0	0	1	5	0	8	4	3	1	8	1	5	2	1	0	0	0	3	2	1	1	6	1	1	0	0	0	14	2	0	0	0	0	0	0	12	0	0	0	4	0	10	1	5	0	0	0	0
TCGA-DK-A2I2-01	0	1	1	1	2	0	0	3	1	0	0	2	3	5	0	5	0	0	0	0	6	0	0	1	1	0	0	2	1	9	2	7	0	0	0	0	1	0	0	0	1	3	4	1	3	4	0	0	0
TCGA-DK-A2I4-01	1	0	0	0	2	0	0	2	1	0	0	0	0	0	0	0	1	0	7	0	0	1	0	0	0	0	0	0	0	0	0	0	0	0	0	1	0	1	0	0	1	1	3	0	2	2	0	0	0
TCGA-DK-A2I6-01	4	3	2	3	1	5	12	4	0	0	6	0	0	0	3	0	1	0	6	0	3	3	1	1	1	0	0	1	3	5	3	1	0	1	18	2	1	2	2	0	0	0	8	5	2	3	3	4	2
TCGA-DK-A3IK-01	3	1	0	0	1	1	11	2	1	0	0	2	3	7	0	0	1	3	0	0	0	1	1	1	1	0	0	0	2	7	6	6	2	0	0	0	3	3	1	0	0	0	1	0	2	3	1	1	1
TCGA-DK-A3IL-01	1	0	0	1	1	0	2	4	0	0	0	0	3	0	1	0	1	0	1	0	1	0	1	0	0	0	0	0	3	0	0	0	1	1	0	0	2	3	0	0	6	0	2	0	1	0	0	0	3
TCGA-DK-A3IM-01	1	0	2	2	1	5	22	0	1	0	2	2	5	0	1	2	9	3	6	2	6	3	9	0	2	0	2	3	5	7	7	2	5	3	7	0	12	2	0	6	0	0	0	0	1	1	5	1	2
TCGA-DK-A3IN-01	2	0	0	2	1	0	0	2	0	0	0	0	0	0	0	0	2	0	9	3	1	0	0	1	2	1	0	1	1	1	0	0	1	0	2	0	1	0	0	0	0	0	0	0	2	1	0	0	0
TCGA-DK-A3IQ-01	3	0	0	0	1	0	0	0	0	0	0	0	0	1	0	0	4	3	1	1	0	1	1	0	2	1	0	0	4	5	0	1	2	2	0	0	1	3	0	0	1	0	0	0	1	4	0	0	1
TCGA-DK-A3IS-01	0	0	0	0	3	0	12	0	1	1	0	0	2	3	0	0	2	2	0	4	0	0	0	1	1	10	34	1	0	0	0	1	1	1	0	0	7	8	0	0	0	1	0	2	3	4	0	0	0
TCGA-DK-A3IT-01	4	5	1	2	0	0	5	2	1	0	1	0	4	1	10	3	1	0	1	1	3	1	1	3	2	0	0	0	6	0	0	1	0	0	0	1	5	6	2	2	0	1	0	1	2	3	0	0	2
TCGA-DK-A3IU-01	0	0	0	0	0	0	1	0	0	0	0	0	2	3	0	0	0	0	1	0	0	0	0	0	0	0	0	0	0	0	0	0	0	0	1	0	1	1	0	0	0	0	3	0	0	0	0	0	0
TCGA-DK-A3IV-01	0	0	0	0	0	0	0	0	5	1	0	0	6	1	0	0	0	0	0	0	0	0	1	1	5	0	0	0	1	0	1	1	2	0	2	0	5	0	4	0	0	0	2	0	1	0	0	0	4
TCGA-DK-A3WW-01	0	0	0	0	0	0	0	0	1	0	0	0	5	0	0	0	0	0	0	0	1	0	0	0	0	0	0	0	0	0	1	0	1	0	0	0	1	0	1	0	0	0	0	0	1	0	0	0	1
TCGA-DK-A3WX-01	0	0	1	0	1	0	0	0	1	0	0	0	0	0	0	0	1	1	0	0	0	1	0	0	0	0	0	0	2	0	0	0	0	0	1	0	0	1	0	0	0	0	0	0	0	0	0	0	0
TCGA-DK-A3WY-01	0	0	0	0	0	0	0	0	0	0	0	0	0	0	0	0	1	0	0	0	1	0	1	0	0	0	0	0	0	0	0	0	0	0	0	0	0	0	0	0	1	0	0	0	0	0	0	0	0
TCGA-DK-A3X1-01	2	0	1	2	2	4	7	0	0	0	0	0	2	0	0	1	3	1	2	4	0	1	1	5	0	0	0	2	2	1	0	0	0	0	2	1	11	1	1	2	2	0	2	0	6	0	0	0	0
TCGA-DK-A3X2-01	2	0	4	0	0	0	0	1	4	0	2	4	12	1	0	1	0	0	4	2	2	1	4	3	8	0	0	1	9	0	6	6	1	1	0	0	1	0	0	0	0	0	0	0	7	0	0	0	1
TCGA-DK-A6AV-01	4	0	1	5	1	0	0	0	0	0	3	0	4	3	0	0	2	1	0	3	0	0	0	1	0	0	0	0	7	8	1	0	1	1	6	1	2	3	0	0	0	0	0	0	2	3	0	1	0
TCGA-DK-A6AW-01	0	0	0	0	3	0	1	0	0	0	0	0	9	0	2	0	0	0	0	0	1	0	0	0	0	0	0	0	1	0	1	0	0	0	0	0	0	0	0	0	0	0	0	0	0	0	0	0	0
TCGA-DK-A6B0-01	0	0	0	0	0	0	0	0	0	0	0	0	2	0	0	0	0	0	0	0	1	0	0	0	0	0	1	0	0	0	0	0	0	0	0	0	0	0	0	0	1	0	0	0	0	0	0	0	0
TCGA-DK-A6B1-01	0	1	0	1	0	0	1	0	1	0	0	1	9	1	0	1	1	0	0	0	2	0	0	0	0	0	0	1	0	0	0	1	0	0	1	0	0	0	1	0	2	0	8	2	0	0	0	0	0
TCGA-DK-A6B2-01	0	0	1	0	6	3	10	2	1	0	4	5	1	0	1	1	5	0	3	0	1	0	1	0	0	0	0	0	4	3	0	0	2	0	0	0	3	5	0	0	0	0	1	1	0	0	1	0	0
TCGA-DK-A6B5-01	3	0	3	6	3	0	1	5	3	0	0	1	8	0	2	6	8	0	33	5	2	0	3	0	3	0	0	0	12	0	1	2	2	0	2	2	15	0	10	1	1	0	0	1	18	0	16	7	7
TCGA-DK-A6B6-01	0	0	1	0	0	0	0	0	0	0	1	0	4	10	7	4	0	0	0	0	1	0	1	3	0	1	1	0	2	3	0	0	1	0	0	1	1	0	0	2	0	0	0	0	10	3	3	9	0
TCGA-DK-AA6L-01	0	0	7	2	0	1	0	3	0	0	4	0	6	1	14	3	5	0	1	1	0	0	13	1	2	0	1	0	18	0	4	2	0	0	4	2	3	0	0	0	0	0	0	0	2	0	0	0	0
TCGA-DK-AA6M-01	0	0	0	0	0	0	0	0	1	0	0	0	2	0	0	0	0	0	0	0	0	0	0	0	0	0	0	0	0	0	0	0	0	0	10	1	0	0	0	0	0	0	0	0	0	0	0	0	0
TCGA-DK-AA6P-01	2	5	5	10	2	2	10	3	1	0	0	1	5	1	1	2	0	0	0	2	1	0	0	2	0	0	0	0	2	1	2	2	0	0	5	0	8	4	1	1	2	1	0	0	11	1	33	1	0
TCGA-DK-AA6Q-01	2	0	0	0	1	0	2	4	1	0	1	2	2	1	3	6	1	0	0	0	6	0	8	2	2	0	0	0	5	0	0	0	1	0	2	0	1	0	0	0	0	0	1	1	11	0	0	1	0
TCGA-DK-AA6R-01	0	2	4	3	1	1	2	1	1	0	0	1	1	1	1	0	7	3	0	0	0	0	1	0	0	1	0	0	3	5	3	0	1	0	1	0	3	9	8	0	0	1	3	0	1	3	0	0	0
TCGA-DK-AA6S-01	8	0	1	7	3	0	1	5	2	0	2	0	11	0	5	2	3	0	3	6	2	0	3	5	0	1	0	1	3	3	0	1	0	0	2	1	2	4	1	0	3	1	2	4	1	0	2	0	1
TCGA-DK-AA6T-01	1	0	0	0	0	0	1	0	1	0	5	0	0	0	1	1	0	0	0	0	1	0	0	0	2	0	0	0	0	0	0	0	0	0	0	0	2	0	0	0	0	0	0	0	5	0	0	0	1
TCGA-DK-AA6U-01	1	3	1	1	1	0	4	3	1	0	4	1	20	11	13	7	1	0	2	3	4	1	0	2	1	1	0	0	2	1	1	0	0	0	2	0	5	4	1	0	0	3	15	0	7	7	7	1	1
TCGA-DK-AA6W-01	0	1	0	1	3	1	3	8	2	0	5	0	1	1	2	1	3	6	5	5	3	4	8	3	1	2	0	1	2	4	8	6	1	1	5	0	2	2	0	1	1	4	10	3	5	5	3	4	1
TCGA-DK-AA6X-01	1	1	0	0	1	0	0	0	1	0	0	0	1	0	0	0	0	0	0	0	0	0	0	0	1	0	0	0	0	0	0	0	0	0	1	0	3	1	0	0	0	0	0	0	0	0	0	0	0
TCGA-DK-AA71-01	1	0	0	1	1	0	1	3	0	0	0	1	2	0	0	0	0	0	0	0	0	0	0	0	0	0	0	0	4	0	1	0	2	0	0	2	1	1	0	3	3	0	0	1	5	0	0	0	0
TCGA-DK-AA74-01	1	1	0	1	1	0	0	0	3	0	0	0	1	0	2	0	3	0	0	0	1	0	0	1	0	0	1	0	0	0	0	0	0	0	0	2	2	2	0	0	1	0	0	1	1	1	0	1	1
TCGA-DK-AA75-01	0	0	4	2	8	2	8	4	0	0	4	1	7	1	3	6	8	2	9	0	1	2	2	0	0	0	0	0	5	0	0	2	0	0	0	0	8	0	0	1	2	0	1	1	0	1	1	3	0
TCGA-DK-AA76-01	3	1	1	0	4	0	2	1	0	0	2	2	13	1	1	8	5	0	1	6	3	0	9	10	2	0	0	2	10	2	1	8	1	0	0	2	5	6	1	3	5	0	20	4	10	4	2	5	3
TCGA-DK-AA77-01	1	0	0	0	0	0	0	1	1	0	6	3	6	0	1	0	2	1	0	3	0	0	0	1	2	0	0	1	2	1	11	2	0	0	0	0	0	0	0	0	0	0	0	0	1	0	1	0	1
TCGA-E5-A2PC-01	1	0	0	1	3	0	4	2	3	0	3	5	7	2	0	8	5	4	0	0	0	0	3	0	1	0	0	1	12	0	0	10	1	12	10	1	0	2	1	0	3	0	0	3	7	0	0	1	2
TCGA-E5-A4TZ-01	4	0	2	1	4	1	3	0	6	0	0	0	2	3	0	0	2	0	0	2	1	0	2	0	5	0	1	0	3	5	0	1	1	0	7	0	7	5	8	2	3	1	1	0	2	6	8	2	0
TCGA-E5-A4U1-01	2	0	8	4	2	0	9	4	2	0	0	0	19	9	2	0	0	0	0	0	22	3	1	1	2	0	1	3	2	1	6	4	1	0	2	0	6	3	25	1	0	0	0	0	1	1	0	0	1
TCGA-E7-A3X6-01	0	0	1	2	0	0	1	0	2	0	1	3	2	2	0	2	1	0	0	1	2	0	0	3	2	0	0	1	3	0	0	4	0	0	5	1	1	0	0	0	1	0	0	1	2	0	0	3	1
TCGA-E7-A3Y1-01	0	0	0	0	0	0	1	0	0	0	0	0	1	1	1	0	0	0	0	0	0	0	0	1	0	0	1	0	0	0	0	0	0	0	0	0	0	0	0	0	0	0	0	0	0	0	0	0	0
TCGA-E7-A4IJ-01	0	0	0	1	0	4	3	2	2	0	1	0	3	2	12	2	3	2	2	0	1	0	5	0	0	0	0	0	3	2	0	0	0	0	1	0	3	4	2	1	4	0	13	4	1	3	1	0	1
TCGA-E7-A4XJ-01	0	0	0	0	6	0	0	0	0	0	0	0	0	0	0	0	0	0	0	0	0	0	0	0	0	0	0	0	0	0	0	0	0	0	0	0	0	0	0	0	0	0	0	0	0	0	0	0	0
TCGA-E7-A519-01	0	0	0	0	0	0	0	0	0	0	0	0	0	0	0	0	0	0	0	0	1	0	0	0	3	0	0	0	0	0	0	0	1	0	0	0	1	0	0	0	0	0	0	0	0	0	0	0	0
TCGA-E7-A541-01	2	0	0	2	0	0	6	0	1	0	0	1	1	1	0	1	1	3	3	0	0	0	0	1	0	0	0	0	1	2	3	0	3	0	6	0	0	1	0	0	0	0	2	2	4	1	7	5	0
TCGA-E7-A5KE-01	0	0	2	0	2	0	4	0	1	0	4	0	8	0	1	0	0	1	1	0	6	0	4	2	0	0	2	0	4	0	0	0	0	0	0	0	2	0	0	0	2	0	7	0	7	0	3	0	0
TCGA-E7-A5KF-01	3	0	1	0	1	0	2	0	0	0	1	0	1	0	0	0	0	0	0	0	0	0	0	0	0	0	0	0	0	0	0	0	0	0	0	0	0	0	0	0	0	0	0	0	0	0	0	0	0
TCGA-E7-A677-01	0	0	0	0	0	0	0	0	0	0	0	0	3	0	0	0	1	0	0	0	1	1	0	0	0	0	0	0	0	0	0	0	0	0	0	0	0	0	0	0	3	0	0	0	2	0	0	0	0
TCGA-E7-A678-01	0	0	0	0	0	0	0	0	1	0	0	0	0	0	1	0	0	0	0	0	1	0	0	0	0	0	0	0	0	0	0	0	0	0	0	0	2	0	0	0	0	0	0	0	0	0	0	0	1
TCGA-E7-A6MD-01	0	1	1	0	2	0	0	0	0	0	0	0	1	1	0	1	1	0	5	3	1	0	1	1	0	1	4	0	2	3	0	1	0	0	1	0	3	0	0	0	0	1	1	0	1	3	0	0	1
TCGA-E7-A6ME-01	2	0	2	0	0	0	7	0	2	0	3	0	1	0	0	0	1	0	0	1	2	0	2	4	0	0	0	0	1	0	1	0	2	0	3	1	2	3	1	0	1	0	0	0	1	3	2	3	0
TCGA-E7-A6MF-01	1	0	0	0	1	0	0	0	0	0	0	0	0	0	0	0	0	0	0	0	0	0	0	0	0	0	0	0	0	0	0	0	0	0	0	0	1	0	0	0	0	0	0	0	0	0	0	0	0
TCGA-E7-A7DU-01	0	0	0	0	0	0	0	1	1	0	0	1	0	0	0	0	0	0	0	0	0	0	0	1	0	0	0	0	0	1	2	0	0	0	0	0	0	1	0	0	1	0	0	0	0	0	0	0	1
TCGA-E7-A7DV-01	0	0	0	0	0	0	3	0	0	0	0	0	1	5	1	2	1	5	2	5	0	1	1	2	0	0	1	0	0	0	0	0	0	0	1	1	4	1	1	0	1	2	9	4	1	0	0	0	1
TCGA-E7-A7PW-01	1	0	0	0	0	0	3	0	2	3	14	2	0	2	3	1	0	0	0	0	2	0	0	3	0	1	0	0	3	0	0	2	0	3	2	1	1	1	0	0	6	1	9	2	4	2	1	0	1
TCGA-E7-A7XN-01	1	0	0	0	1	0	0	0	0	0	0	0	0	0	0	0	0	0	0	0	0	0	0	0	0	0	0	0	1	0	0	0	1	0	0	0	0	0	0	0	0	0	0	0	0	0	0	0	0
TCGA-E7-A85H-01	4	0	11	2	12	0	8	3	7	0	4	3	6	1	0	1	15	0	4	1	0	1	12	0	8	1	6	4	12	5	15	1	0	0	1	1	2	2	3	5	8	0	11	1	4	3	7	2	1
TCGA-E7-A8O7-01	0	0	0	0	1	0	0	0	0	0	0	0	1	0	0	0	0	0	0	0	0	0	0	0	0	0	0	0	0	0	0	0	0	0	0	0	0	0	0	0	0	0	0	0	1	0	0	0	0
TCGA-E7-A97P-01	1	0	0	0	1	0	0	0	2	0	2	0	2	0	0	0	0	0	0	0	2	0	0	0	0	0	0	0	1	0	0	0	0	0	0	0	2	0	0	0	1	0	1	0	0	0	0	0	1
TCGA-E7-A97Q-01	0	0	2	3	0	1	7	1	0	0	2	0	12	0	8	0	2	0	12	0	0	0	1	1	1	2	0	1	1	6	1	5	0	0	0	0	9	1	2	2	2	2	0	0	5	0	1	2	0
TCGA-FD-A3B3-01	0	0	0	0	0	0	0	0	0	0	0	0	0	0	0	0	0	0	0	0	0	0	1	1	1	1	0	0	1	2	0	0	1	0	2	0	0	0	0	0	1	0	5	3	0	0	0	0	1
TCGA-FD-A3B4-01	4	0	0	0	2	0	4	0	1	0	0	0	2	1	0	1	3	3	1	0	4	0	4	0	1	0	0	0	2	0	4	1	2	0	6	0	5	0	0	0	1	0	0	0	2	0	0	0	3
TCGA-FD-A3B5-01	3	1	5	0	2	0	0	3	5	0	0	5	9	6	0	0	0	0	0	0	4	0	0	3	3	3	0	0	1	0	0	0	0	0	3	0	2	3	0	0	0	0	0	0	3	4	0	1	1
TCGA-FD-A3B6-01	0	0	0	0	0	0	0	0	2	0	1	2	3	0	6	2	1	3	1	1	1	0	0	2	0	1	1	1	1	2	0	0	0	0	0	0	0	1	0	0	0	2	2	1	1	1	0	0	3
TCGA-FD-A3B7-01	0	0	0	0	1	0	0	1	2	0	0	0	1	0	0	0	1	0	1	0	0	0	0	0	0	0	0	0	3	2	14	1	0	0	0	0	1	0	1	0	1	2	1	2	0	0	1	1	2
TCGA-FD-A3B8-01	1	0	1	0	1	0	0	0	0	0	0	0	0	0	0	0	0	0	1	0	0	0	0	0	0	0	0	0	0	0	0	0	0	0	0	0	0	0	0	0	1	0	0	0	1	0	0	0	0
TCGA-FD-A3N5-01	3	0	0	0	7	0	0	0	0	0	0	0	6	0	0	1	6	0	0	0	2	0	1	5	1	0	0	1	3	0	1	0	0	0	1	0	6	1	0	0	4	0	11	0	1	0	0	0	0
TCGA-FD-A3N6-01	0	0	2	0	0	0	0	0	1	0	0	0	6	1	0	0	0	0	0	0	2	0	0	0	0	0	0	0	4	0	1	0	0	0	0	0	3	1	0	0	0	0	0	0	0	0	0	0	3
TCGA-FD-A3NA-01	1	0	4	0	2	0	1	1	0	0	0	0	2	5	1	8	5	1	0	4	1	0	0	5	0	0	0	0	5	1	0	7	0	0	0	0	5	0	0	1	5	0	0	1	4	1	0	0	1
TCGA-FD-A3SJ-01	2	0	0	2	2	1	7	5	1	0	1	2	3	2	5	3	3	1	14	3	1	0	2	1	0	1	0	1	7	1	1	1	1	0	0	1	6	1	0	1	8	0	12	2	6	0	2	1	1
TCGA-FD-A3SL-01	1	0	0	1	3	0	3	1	0	0	0	0	0	0	0	0	5	0	4	0	0	0	1	0	0	0	0	1	2	3	0	2	0	0	0	0	0	1	0	1	1	1	0	0	2	1	0	0	1
TCGA-FD-A3SM-01	0	0	0	0	0	0	1	0	2	0	0	0	1	0	1	0	1	0	0	0	0	0	1	0	1	0	0	0	0	0	0	0	0	0	1	0	1	0	0	0	0	0	0	0	0	0	0	0	1
TCGA-FD-A3SN-01	1	0	0	1	0	0	0	1	0	0	0	0	3	0	0	1	3	0	1	4	1	0	0	2	0	0	0	0	5	0	1	3	1	0	2	0	2	0	1	1	0	0	0	0	1	0	0	0	1
TCGA-FD-A3SO-01	3	0	0	0	0	0	2	0	0	0	0	0	0	0	0	0	0	0	1	0	0	0	2	0	2	0	0	0	1	0	0	0	0	0	1	0	3	0	0	0	0	0	0	0	0	0	0	0	0
TCGA-FD-A3SP-01	2	0	4	1	1	2	6	1	1	0	4	0	0	0	0	0	0	0	0	0	1	0	4	0	0	0	0	0	1	0	0	0	1	0	0	1	1	3	1	1	0	0	1	1	0	0	0	0	0
TCGA-FD-A3SQ-01	0	0	0	0	1	0	2	0	0	0	0	0	0	0	0	1	0	0	0	0	0	0	0	0	0	0	0	0	2	1	0	0	1	0	0	0	3	0	0	0	0	0	0	1	0	1	0	0	0
TCGA-FD-A3SR-01	0	0	2	5	1	4	2	3	0	0	0	0	5	5	6	0	3	0	0	0	0	1	1	0	0	1	2	0	3	0	6	1	0	0	3	1	0	1	1	0	1	0	1	0	1	4	1	0	0
TCGA-FD-A3SS-01	0	0	0	0	0	0	0	1	3	0	3	0	4	0	0	4	0	0	0	0	0	0	0	1	1	0	0	1	3	0	1	0	0	0	0	1	1	0	0	0	0	0	0	0	3	0	5	9	0
TCGA-FD-A43N-01	1	0	0	1	0	0	0	1	0	0	0	0	0	0	1	0	1	0	0	1	0	0	0	0	1	1	0	0	5	2	4	5	0	0	0	0	1	0	0	0	1	0	3	2	0	0	0	0	0
TCGA-FD-A43P-01	2	2	0	1	1	0	5	0	0	0	0	0	1	2	4	1	0	0	5	0	0	0	1	0	0	0	0	0	2	0	0	0	0	1	13	1	0	0	0	0	0	1	14	0	4	2	7	1	2
TCGA-FD-A43U-01	0	0	1	0	0	0	0	0	0	0	0	0	1	0	3	1	1	0	0	0	0	0	1	1	0	0	0	0	1	0	1	0	0	0	0	0	1	2	0	0	0	0	0	0	1	0	0	0	0
TCGA-FD-A43X-01	0	0	0	0	3	0	0	3	1	0	0	0	1	0	2	0	1	0	0	0	0	0	0	0	0	0	0	0	1	0	0	0	0	0	0	0	0	0	0	0	0	0	0	0	0	0	1	0	0
TCGA-FD-A43Y-01	4	0	27	2	2	0	1	2	1	0	1	0	0	0	0	0	7	0	3	2	0	0	0	0	0	0	0	0	1	0	6	0	0	0	1	0	2	1	0	0	1	0	0	0	5	0	3	0	0
TCGA-FD-A5BR-01	0	0	0	0	3	0	0	0	0	0	0	0	2	2	0	0	0	0	0	0	0	0	0	0	0	0	0	0	0	0	0	0	0	0	1	0	4	2	0	0	0	0	0	0	1	1	0	0	1
TCGA-FD-A5BS-01	3	0	0	0	2	0	0	0	0	0	0	0	0	0	0	0	2	0	0	0	0	0	0	0	0	0	0	0	0	0	0	0	1	0	0	0	0	0	0	0	1	0	1	0	1	0	0	0	0
TCGA-FD-A5BT-01	0	0	0	0	2	1	2	2	2	0	0	0	0	0	0	0	0	0	0	0	0	0	0	0	0	0	0	0	2	1	0	0	0	0	0	0	0	0	0	0	0	0	0	0	2	2	0	0	1
TCGA-FD-A5BU-01	2	0	0	1	3	0	0	4	0	0	0	0	2	0	0	0	0	0	0	0	1	0	2	0	1	0	0	0	6	1	1	0	0	0	0	0	1	0	0	0	0	0	0	0	3	0	0	1	0
TCGA-FD-A5BV-01	0	0	0	0	1	0	0	0	0	0	0	0	13	0	1	0	1	0	1	0	0	0	1	0	1	1	0	2	1	0	0	2	0	0	1	0	6	0	0	1	0	0	0	0	0	1	0	0	1
TCGA-FD-A5BX-01	0	0	0	0	0	0	0	0	0	0	0	0	0	0	0	0	0	0	0	0	0	0	0	0	1	0	0	0	1	0	0	0	0	0	0	0	0	0	0	0	0	0	0	0	1	0	0	0	0
TCGA-FD-A5BY-01	1	0	1	2	0	0	0	1	0	0	0	0	4	0	0	2	0	0	0	1	1	0	1	1	7	0	0	0	1	0	0	0	0	0	1	0	1	0	0	0	0	0	1	1	1	0	0	1	2
TCGA-FD-A5BZ-01	4	0	0	0	0	0	3	0	0	0	0	0	9	6	3	1	3	0	0	0	2	0	1	0	1	0	0	1	6	1	1	4	2	2	0	0	7	3	0	0	1	1	0	0	2	4	0	0	0
TCGA-FD-A5C0-01	0	1	6	0	2	3	1	0	0	0	0	0	1	2	2	0	0	0	0	0	1	0	2	0	1	0	0	0	0	0	1	0	0	0	0	0	1	3	1	0	0	0	0	0	2	1	0	0	1
TCGA-FD-A5C1-01	1	0	3	0	1	0	0	1	0	0	0	0	4	0	0	0	0	0	0	0	2	0	0	0	1	0	0	1	0	1	0	1	1	0	0	1	0	1	1	3	1	0	0	1	0	1	0	1	1
TCGA-FD-A62N-01	1	0	0	0	1	0	0	0	1	0	0	0	1	2	0	0	0	0	0	0	0	0	0	0	0	0	0	0	1	3	0	1	0	0	1	0	3	1	1	0	0	0	0	0	0	0	0	0	0
TCGA-FD-A62O-01	1	1	1	0	0	0	0	0	0	0	0	0	0	0	0	1	1	0	0	1	0	0	1	2	0	0	0	0	2	3	0	0	0	0	1	0	1	0	0	0	0	0	0	0	0	1	0	0	3
TCGA-FD-A62P-01	3	1	1	0	0	5	3	3	0	0	1	1	0	0	0	0	0	3	3	2	0	0	0	1	2	2	0	0	0	1	0	0	0	0	0	0	1	0	0	0	0	1	0	1	0	1	1	0	0
TCGA-FD-A62S-01	1	0	0	0	0	0	0	0	0	0	0	0	1	1	0	0	0	0	0	0	1	0	0	0	1	1	0	0	3	3	0	3	0	0	0	1	0	1	0	0	3	0	1	0	0	1	3	0	3
TCGA-FD-A6TA-01	2	4	1	4	3	2	1	6	4	0	0	2	3	5	0	8	4	0	1	4	4	3	0	8	5	6	0	7	7	5	2	12	3	1	0	2	2	5	0	4	0	1	1	1	5	2	0	3	2
TCGA-FD-A6TB-01	0	0	0	0	0	0	0	0	0	0	0	0	0	0	0	0	0	0	0	0	0	0	0	0	0	0	0	0	0	0	1	0	0	0	0	0	0	2	0	2	0	0	0	0	0	0	0	0	0
TCGA-FD-A6TC-01	3	0	0	1	0	0	0	2	2	0	1	1	4	0	0	0	2	0	0	0	2	0	3	0	0	0	0	0	6	2	2	0	0	0	0	2	9	0	0	0	3	0	1	5	3	0	0	1	0
TCGA-FD-A6TD-01	0	0	0	0	0	0	0	1	0	0	0	0	0	1	0	0	1	1	2	0	0	0	0	0	0	0	0	0	3	1	1	4	0	1	9	6	2	3	1	0	0	0	0	0	1	0	0	0	1
TCGA-FD-A6TE-01	0	0	0	0	1	2	3	0	1	0	0	1	5	0	0	1	1	0	0	1	0	0	0	1	0	0	1	0	2	1	0	3	0	0	2	0	1	0	0	1	1	0	0	2	9	0	0	0	0
TCGA-FD-A6TF-01	0	0	0	0	0	0	0	1	0	0	0	0	6	5	1	1	1	2	7	1	0	0	0	0	0	0	0	0	3	3	0	0	1	0	0	0	2	3	0	0	0	0	0	0	0	0	0	2	0
TCGA-FD-A6TG-01	1	5	3	3	2	1	7	2	0	0	3	2	4	2	1	1	1	4	10	1	3	0	4	2	0	1	0	0	0	1	0	0	0	0	1	1	0	2	0	1	0	1	1	2	0	1	0	0	1
TCGA-FD-A6TH-01	1	0	1	0	0	1	0	1	0	0	0	0	1	3	0	2	0	0	1	0	0	1	0	2	1	2	1	0	4	5	0	0	0	0	7	2	5	1	8	4	0	0	0	0	0	1	0	0	0
TCGA-FD-A6TI-01	0	0	0	0	0	0	0	0	0	0	0	0	0	0	0	0	0	0	0	0	1	0	0	2	0	0	0	0	0	0	0	0	0	0	0	0	1	0	0	0	0	0	0	0	0	1	0	0	1
TCGA-FD-A6TK-01	0	0	0	0	0	0	1	0	2	0	0	0	3	0	1	1	1	0	0	0	0	1	0	0	5	0	0	0	2	2	0	0	1	1	0	3	2	3	0	0	0	0	0	0	1	0	0	0	1
TCGA-FJ-A3Z7-01	1	0	8	3	0	0	9	2	0	0	0	0	0	0	0	0	2	0	3	0	0	0	0	0	0	0	0	0	1	0	0	0	0	1	6	1	1	1	3	1	1	1	5	2	2	2	5	0	1
TCGA-FJ-A3Z9-01	1	0	0	0	0	0	0	0	0	0	0	0	0	0	0	0	0	0	0	0	1	0	0	0	0	0	0	0	1	0	0	0	1	0	0	0	0	0	0	0	0	0	0	0	0	0	0	0	0
TCGA-FJ-A3ZE-01	2	6	1	2	0	0	1	0	1	0	0	0	4	0	0	0	3	0	4	0	1	0	2	1	0	0	0	0	3	0	0	0	0	0	0	0	1	0	0	0	0	0	0	0	1	0	0	2	0
TCGA-FJ-A3ZF-01	0	0	0	0	1	0	6	1	1	0	5	2	1	2	7	2	0	0	0	0	0	0	1	1	0	0	0	0	4	0	0	0	1	0	1	0	3	0	1	0	0	1	1	0	1	1	3	2	0
TCGA-FJ-A871-01	0	0	1	0	0	0	1	0	0	0	0	0	0	0	0	0	4	0	0	0	6	0	0	0	0	0	0	0	4	0	1	0	0	0	1	0	4	0	0	0	0	0	0	0	1	0	0	0	2
TCGA-FT-A3EE-01	0	1	0	0	2	0	1	4	0	0	2	0	1	2	0	0	1	0	1	0	3	4	1	1	1	4	1	5	3	2	0	0	1	0	2	0	0	0	0	1	0	0	0	0	1	2	2	1	0
TCGA-FT-A61P-01	1	0	0	0	0	0	1	0	0	0	0	0	2	1	0	1	0	1	0	0	0	0	0	1	0	0	0	0	1	0	1	0	0	0	1	0	1	3	1	0	0	0	0	0	4	1	0	1	0
TCGA-G2-A2EF-01	3	1	1	0	4	0	3	0	3	0	8	1	8	4	2	1	9	3	2	1	1	5	2	5	1	0	2	2	3	4	0	1	0	0	2	0	4	7	2	2	1	2	10	0	2	3	1	0	1
TCGA-G2-A2EJ-01	0	0	0	0	2	0	0	0	4	0	0	0	13	0	2	0	11	0	0	0	1	0	5	0	4	0	0	0	4	0	0	2	1	0	0	0	4	0	0	0	3	0	0	0	5	0	1	0	5
TCGA-G2-A2EK-01	2	1	0	0	9	0	1	6	0	0	0	0	14	0	1	4	3	0	0	0	1	0	0	0	1	0	0	0	3	0	0	0	1	0	0	0	2	0	1	0	2	0	0	0	3	0	0	0	0
TCGA-G2-A2EL-01	3	0	4	2	2	0	0	3	0	0	0	0	8	0	0	0	2	0	0	2	0	0	0	1	0	0	0	0	5	0	0	1	2	0	0	2	7	0	0	2	2	0	0	2	1	0	0	2	0
TCGA-G2-A2EO-01	3	2	0	0	2	0	0	0	5	0	0	0	2	0	0	0	0	0	1	1	0	0	0	0	0	0	3	0	3	1	0	0	3	0	0	3	2	0	2	1	0	0	0	0	2	3	0	0	1
TCGA-G2-A2ES-01	1	0	2	0	1	0	2	0	2	0	1	0	2	0	0	0	5	0	4	0	4	0	0	4	0	0	3	0	2	0	0	0	0	0	0	0	1	0	3	0	1	0	2	0	7	0	0	0	1
TCGA-G2-A3IB-01	1	0	0	1	2	0	1	4	2	0	1	3	3	0	1	5	6	0	0	0	3	0	0	1	3	0	0	0	6	0	0	2	0	0	1	0	3	0	0	0	0	0	0	0	1	0	0	2	1
TCGA-G2-A3IE-01	1	0	3	1	1	2	1	1	0	0	0	0	2	0	2	0	0	1	4	0	0	0	1	0	0	0	0	0	1	1	1	2	2	0	5	0	2	0	0	0	1	0	0	0	2	0	0	0	0
TCGA-G2-A3VY-01	3	1	1	1	4	0	12	4	0	1	4	1	4	4	21	5	11	0	1	0	2	2	7	7	1	1	1	1	9	1	1	3	0	0	6	1	12	0	5	0	2	0	15	4	12	0	0	1	5
TCGA-G2-AA3B-01	2	1	1	2	0	2	3	0	2	0	1	0	8	4	1	0	12	0	13	5	2	0	4	5	1	0	2	2	10	1	4	3	0	0	15	0	19	5	7	3	3	5	17	4	7	0	0	1	1
TCGA-G2-AA3C-01	4	0	0	0	1	0	0	0	1	0	0	0	11	0	2	0	0	0	1	0	1	0	1	0	0	0	1	0	0	0	1	0	0	0	0	0	5	0	0	0	0	0	0	0	2	0	0	0	0
TCGA-G2-AA3D-01	6	1	0	0	1	0	0	4	3	1	1	0	4	3	1	1	2	0	0	1	1	0	5	4	3	1	0	1	4	0	1	1	0	0	0	0	1	0	0	3	0	0	1	0	1	0	0	0	3
TCGA-G2-AA3F-01	4	4	0	0	1	0	2	1	1	0	0	2	9	10	23	6	3	1	3	1	0	5	11	5	1	0	1	1	6	1	1	0	2	0	0	1	4	6	4	7	0	0	7	0	8	1	4	7	0
TCGA-GC-A3BM-01	1	0	0	0	0	1	0	2	1	0	0	0	5	0	0	0	3	0	0	0	0	0	1	0	2	0	1	2	7	0	1	0	0	0	0	0	1	0	0	0	0	0	0	0	1	0	0	2	0
TCGA-GC-A3I6-01	0	0	0	0	1	2	0	0	1	1	0	0	4	5	0	0	4	3	0	0	0	0	0	1	0	0	0	0	1	2	0	0	0	0	0	0	1	0	0	2	1	1	0	2	2	1	0	0	0
TCGA-GC-A3OO-01	0	0	0	0	0	0	0	0	0	0	0	0	1	2	0	0	0	0	0	0	0	0	0	1	0	0	0	0	0	1	0	0	2	0	5	0	0	1	0	0	0	0	0	0	0	0	0	0	0
TCGA-GC-A3RB-01	0	0	5	1	3	0	9	2	0	0	7	0	2	0	5	0	7	0	10	0	6	1	16	3	2	0	0	0	19	0	17	2	0	0	3	0	4	2	0	0	12	0	16	1	11	0	16	1	0
TCGA-GC-A3RC-01	2	0	0	0	1	0	0	0	2	0	0	0	5	0	2	0	0	1	0	0	6	0	0	2	1	0	0	1	5	0	0	0	0	0	1	1	2	0	0	0	0	0	0	1	1	0	2	1	0
TCGA-GC-A3RD-01	0	0	1	0	0	2	1	0	0	0	1	2	3	4	0	0	1	0	0	0	2	0	2	0	0	0	0	0	1	0	3	1	0	0	5	2	0	3	0	1	0	0	0	1	0	2	2	1	0
TCGA-GC-A3WC-01	0	0	0	0	0	0	0	1	0	0	0	0	0	1	0	0	0	1	0	0	0	0	0	1	0	0	0	0	1	1	4	2	0	0	1	0	2	0	0	0	0	0	0	0	1	0	0	0	0
TCGA-GC-A3YS-01	2	0	1	3	2	0	8	4	1	1	0	0	12	2	3	2	0	1	0	0	1	0	8	0	0	0	0	0	2	1	0	1	0	0	8	1	3	1	3	0	0	0	1	0	0	1	9	3	0
TCGA-GC-A4ZW-01	0	0	0	0	0	0	1	0	1	0	1	0	10	0	3	0	0	0	0	0	1	0	1	1	1	1	0	0	4	1	4	0	0	0	2	1	3	0	0	2	0	0	0	0	5	1	9	1	0
TCGA-GC-A6I1-01	1	0	0	0	3	1	8	0	0	0	1	0	1	0	2	0	1	0	1	0	1	0	0	1	0	0	0	0	4	0	0	1	0	0	0	0	2	3	1	0	1	0	0	1	5	3	0	0	0
TCGA-GC-A6I3-01	0	0	0	0	0	0	0	1	0	0	0	0	0	0	1	1	1	0	0	1	2	0	2	5	1	2	0	0	5	6	0	0	1	0	0	1	0	1	0	1	2	3	2	1	0	1	2	0	0
TCGA-GD-A2C5-01	1	1	7	1	1	0	2	0	1	0	0	1	1	0	0	1	1	0	0	0	3	0	1	0	5	0	0	0	14	1	8	1	2	0	0	0	9	1	0	0	0	0	0	0	6	2	5	7	0
TCGA-GD-A3OP-01	1	0	0	0	0	0	0	1	0	0	0	1	1	0	0	0	0	0	0	2	0	0	0	0	0	0	0	0	0	0	0	0	1	0	0	2	0	0	0	0	0	0	0	0	0	1	0	0	0
TCGA-GD-A3OQ-01	0	0	0	1	0	0	0	0	0	0	0	0	0	0	0	0	0	0	0	0	1	0	1	0	0	0	0	0	0	0	0	0	1	0	0	0	2	1	1	0	0	0	0	0	0	0	0	0	2
TCGA-GD-A3OS-01	1	2	0	3	3	0	4	1	1	0	6	1	9	9	17	4	2	1	4	4	4	5	2	5	1	2	0	1	2	3	0	0	2	0	0	2	1	2	0	1	2	2	0	0	0	1	0	0	1
TCGA-GD-A6C6-01	1	0	1	2	7	0	0	5	2	0	0	1	7	0	1	5	6	0	7	2	2	0	4	4	3	0	0	1	3	0	0	0	3	0	6	2	6	0	0	2	4	0	0	4	0	1	0	2	1
TCGA-GD-A76B-01	0	1	0	0	0	0	0	0	0	0	0	0	0	0	0	0	0	0	0	0	0	0	0	1	1	0	0	0	1	0	1	0	0	0	0	1	1	1	0	0	0	0	0	0	1	0	0	0	0
TCGA-GU-A42P-01	0	0	0	1	0	1	1	0	0	0	0	0	0	2	0	1	1	0	2	0	0	0	0	1	1	0	0	0	0	0	2	2	0	0	1	0	2	1	0	0	1	0	4	0	0	1	1	0	0
TCGA-GU-A42Q-01	1	0	0	0	0	0	0	0	1	1	0	0	3	1	1	0	2	1	0	0	0	1	2	2	3	3	0	0	3	3	0	0	0	0	0	0	4	1	0	0	1	0	0	0	0	0	0	0	0
TCGA-GU-A42R-01	4	0	1	0	2	0	0	0	1	0	0	0	1	0	0	0	1	0	0	0	1	0	0	0	1	0	1	0	9	0	1	0	3	0	0	0	0	0	0	0	2	0	6	0	1	0	1	0	2
TCGA-GU-A762-01	1	3	7	1	3	0	0	0	0	1	0	0	5	6	5	1	3	0	0	0	1	1	1	4	1	3	3	0	0	3	1	3	2	1	6	0	4	5	0	0	3	1	0	4	5	4	1	0	0
TCGA-GU-A763-01	1	0	0	0	0	0	0	0	0	0	0	0	1	0	0	0	0	0	0	0	0	0	1	0	0	0	0	0	2	0	0	0	1	0	0	0	0	0	0	0	1	0	0	0	2	0	0	0	0
TCGA-GU-A764-01	0	0	1	0	0	2	8	3	1	0	6	3	1	0	0	0	0	0	0	0	0	0	0	0	0	0	0	0	0	0	0	0	0	0	0	0	0	0	0	0	2	1	4	0	0	0	0	0	0
TCGA-GU-A766-01	1	1	0	0	0	1	0	0	2	1	0	0	3	0	0	0	0	0	0	0	1	0	0	0	0	0	0	0	3	0	0	0	0	0	1	0	1	0	0	0	0	0	0	0	1	1	0	0	1
TCGA-GU-A767-01	0	0	5	1	0	0	7	1	1	0	2	0	4	0	6	1	1	3	1	0	0	0	1	1	0	3	9	0	0	0	3	2	2	2	5	2	2	2	1	0	1	1	12	2	0	2	1	1	0
TCGA-GU-AATO-01	1	0	0	0	1	0	0	2	1	0	3	3	7	0	1	0	1	0	0	1	1	0	0	2	0	1	0	0	2	3	0	1	1	0	0	3	1	0	0	0	0	0	0	0	1	0	1	4	0
TCGA-GU-AATP-01	7	3	11	2	3	0	3	1	0	2	2	1	5	0	0	6	0	0	14	2	2	0	0	2	0	0	0	0	4	2	0	1	1	0	0	0	0	1	0	1	2	0	1	3	0	3	1	2	3
TCGA-GU-AATQ-01	0	0	1	0	2	0	0	0	1	0	0	1	4	0	0	5	4	3	0	0	0	0	5	3	2	0	0	0	0	0	0	0	0	0	0	1	7	0	0	0	4	1	0	0	1	2	0	0	0
TCGA-GV-A3JV-01	2	3	0	3	1	0	2	0	10	0	0	0	5	0	0	0	1	0	27	0	1	0	12	1	1	1	0	0	9	6	0	0	0	0	5	0	4	0	0	0	0	0	0	0	0	0	3	0	5
TCGA-GV-A3JW-01	0	0	0	0	2	3	2	1	2	0	2	0	7	5	0	0	2	3	8	1	1	0	2	0	1	0	3	0	2	1	4	6	0	2	3	1	5	10	8	8	0	0	1	0	2	5	2	2	2
TCGA-GV-A3JX-01	0	0	0	1	1	0	3	0	0	0	0	0	1	0	0	0	0	0	0	0	1	0	0	2	0	0	0	0	1	0	0	1	1	0	2	0	17	0	0	0	1	0	5	3	1	0	0	0	1
TCGA-GV-A3JZ-01	1	2	1	2	1	2	9	5	4	0	1	5	5	0	1	2	5	0	1	3	3	0	0	1	7	0	2	0	1	0	1	2	1	0	7	2	7	1	0	2	10	1	42	4	3	0	0	0	1
TCGA-GV-A3QF-01	2	0	1	1	3	0	3	0	0	0	1	1	3	0	4	3	1	1	0	2	2	0	8	1	1	0	0	0	3	0	0	0	1	0	1	0	12	0	0	0	3	0	0	0	5	0	0	0	0
TCGA-GV-A3QG-01	2	2	0	0	4	0	2	2	1	0	0	1	0	0	0	0	0	1	2	0	0	0	1	2	0	0	0	0	0	0	0	0	0	0	0	0	1	1	0	0	0	0	1	0	0	0	0	0	0
TCGA-GV-A3QH-01	2	1	1	0	1	2	0	0	1	0	1	3	3	2	0	0	5	1	0	0	0	1	2	0	2	1	0	0	19	1	25	2	0	2	3	1	5	5	1	0	1	2	8	6	1	1	0	0	1
TCGA-GV-A3QI-01	6	0	3	0	11	1	14	3	1	0	4	1	8	0	6	0	1	0	4	1	2	0	8	0	1	0	2	1	4	1	6	2	1	0	2	0	15	0	8	1	8	0	1	0	7	0	0	0	2
TCGA-GV-A3QK-01	0	0	0	0	1	0	0	0	1	0	1	0	9	0	1	0	0	0	0	0	0	0	2	0	0	0	0	0	0	0	0	0	0	0	0	0	1	0	0	0	2	0	0	0	3	0	0	0	1
TCGA-GV-A40E-01	1	1	0	0	3	1	2	0	3	0	3	4	0	1	2	1	1	0	1	1	0	0	0	0	1	1	0	0	0	1	0	0	0	0	2	1	1	2	0	0	3	1	11	4	6	9	6	0	0
TCGA-GV-A40G-01	0	0	2	0	2	0	1	0	2	0	0	1	7	1	1	0	1	0	1	0	6	0	8	0	3	0	0	0	3	0	0	0	0	1	2	0	7	0	1	1	1	0	3	0	8	1	8	3	2
TCGA-GV-A6ZA-01	3	2	1	2	3	1	6	1	1	0	0	1	2	3	0	0	1	1	2	1	3	1	2	3	0	1	1	0	3	4	2	1	0	0	0	0	2	4	0	1	0	0	0	0	1	2	1	0	0
TCGA-H4-A2HO-01	1	0	15	0	1	0	11	0	2	0	4	0	1	0	6	0	3	0	16	0	0	0	2	0	1	0	3	0	2	0	3	0	0	0	0	0	2	0	9	0	1	1	3	0	0	0	2	0	0
TCGA-H4-A2HQ-01	4	2	4	3	0	3	6	1	2	0	3	1	4	0	0	4	12	1	2	1	8	0	7	0	1	0	0	0	22	0	1	0	0	0	2	1	17	0	3	0	2	0	0	0	8	0	0	0	2
TCGA-HQ-A2OE-01	4	5	6	1	0	0	3	0	0	0	9	1	10	1	8	2	4	1	4	0	1	0	1	3	4	0	0	2	3	1	5	1	1	2	2	4	6	1	0	0	4	2	2	3	22	0	1	0	1
TCGA-HQ-A2OF-01	4	0	1	0	0	0	2	0	1	0	0	0	3	0	4	0	0	0	0	0	0	0	0	1	0	0	0	0	3	0	0	0	1	0	1	1	1	0	0	0	1	0	0	0	2	0	0	2	0
TCGA-HQ-A5ND-01	0	0	0	0	2	0	3	2	3	0	1	0	10	0	0	0	2	0	0	0	1	0	0	1	1	0	0	1	1	0	0	2	2	0	3	0	7	0	0	0	0	0	0	0	2	0	0	0	1
TCGA-HQ-A5NE-01	0	0	1	0	1	0	0	0	0	0	0	1	3	9	9	4	2	0	0	0	0	0	0	0	0	0	0	0	2	1	0	0	0	0	1	0	0	1	0	0	0	0	0	0	1	0	1	0	2
TCGA-K4-A3WS-01	1	2	0	0	2	0	2	1	2	0	0	1	4	2	0	0	2	3	0	1	1	0	2	1	0	0	1	1	2	3	1	2	0	0	0	0	0	0	1	1	2	0	0	1	1	1	1	0	0
TCGA-K4-A3WU-01	2	0	0	0	0	1	3	1	2	2	5	2	1	6	7	1	0	0	3	0	1	1	0	3	0	0	0	0	0	0	0	0	0	0	0	0	1	2	0	0	0	0	0	0	0	0	0	0	0
TCGA-K4-A3WV-01	8	1	4	2	1	0	1	0	0	0	3	1	4	3	7	3	1	0	6	0	0	0	17	3	4	0	1	0	8	0	12	0	6	0	4	0	55	0	8	1	13	1	27	2	4	0	1	0	1
TCGA-K4-A4AB-01	0	0	0	0	3	0	0	0	2	0	0	0	1	0	0	0	0	0	0	0	2	0	0	0	0	0	0	0	3	0	0	0	0	0	0	0	1	2	0	1	0	0	0	0	0	1	0	0	0
TCGA-K4-A4AC-01	0	1	0	0	3	2	9	2	0	0	0	0	2	1	0	0	0	0	0	0	0	0	0	0	0	0	0	1	3	1	0	1	1	0	0	1	1	3	1	1	1	1	17	2	2	0	2	2	0
TCGA-K4-A54R-01	3	0	8	0	0	0	1	2	0	0	0	0	1	0	0	1	1	0	0	1	0	0	1	2	0	0	0	0	4	2	0	0	1	0	0	0	3	0	0	0	0	0	1	0	3	0	0	2	0
TCGA-K4-A5RH-01	1	0	2	0	0	0	18	0	1	0	0	0	5	0	0	0	0	0	1	2	2	0	2	2	0	0	0	0	1	2	0	0	1	0	4	2	2	0	0	0	0	0	0	0	2	0	1	2	1
TCGA-K4-A5RI-01	0	0	0	0	0	0	0	1	0	0	0	0	5	0	2	8	1	0	1	0	0	0	7	0	0	0	0	0	0	2	0	1	0	0	3	0	0	1	0	0	0	0	0	0	0	1	0	0	0
TCGA-K4-A5RJ-01	1	0	0	0	0	0	1	0	0	0	0	0	3	0	0	3	0	0	0	0	0	0	0	1	0	0	0	0	2	1	0	0	0	0	0	0	3	0	0	2	0	0	0	0	0	0	0	0	0
TCGA-K4-A6FZ-01	1	0	0	0	0	0	0	0	2	0	0	2	0	2	0	2	0	0	0	0	1	0	0	0	1	0	0	1	0	3	7	1	1	0	2	0	0	1	0	1	0	1	10	1	0	1	0	0	0
TCGA-K4-A6MB-01	8	0	23	3	5	0	11	3	0	1	0	2	7	0	0	0	3	0	3	1	2	0	3	4	2	0	4	2	4	1	0	0	2	0	1	5	7	0	0	2	1	0	30	2	1	0	4	3	3
TCGA-K4-A83P-01	1	0	0	0	0	0	0	0	1	0	0	0	1	0	0	0	0	1	0	0	0	0	0	0	0	0	0	0	0	0	0	0	1	0	0	0	0	0	0	1	0	0	5	3	1	0	0	0	1
TCGA-K4-AAQO-01	1	0	0	0	1	2	6	1	0	0	2	0	8	8	2	2	0	0	0	0	0	0	0	1	0	0	0	0	2	4	1	0	0	0	1	0	7	0	1	0	1	0	0	2	0	0	1	3	0
TCGA-KQ-A41N-01	1	0	1	0	1	0	1	0	0	0	0	0	5	0	2	1	1	0	0	1	3	0	1	0	3	3	1	2	2	1	2	1	2	0	5	0	8	2	1	0	7	0	2	0	13	0	0	5	0
TCGA-KQ-A41O-01	0	0	0	0	3	1	0	5	1	0	1	0	3	2	3	0	3	0	4	1	0	0	2	1	1	1	0	3	3	4	0	1	3	0	4	0	15	0	7	2	1	0	1	2	1	4	3	2	0
TCGA-KQ-A41P-01	1	5	0	2	1	1	0	3	2	6	0	4	11	7	5	3	2	5	13	1	0	4	1	5	0	0	0	0	4	14	33	19	0	0	0	0	4	6	2	1	1	1	0	0	0	1	0	0	0
TCGA-KQ-A41Q-01	7	2	3	4	1	0	3	1	3	1	1	0	0	0	0	0	0	0	0	0	0	3	1	3	1	0	0	0	1	2	9	2	0	0	1	0	2	4	1	2	0	5	8	2	0	1	0	1	1
TCGA-KQ-A41R-01	1	2	1	0	0	0	3	1	2	0	2	0	10	6	7	1	0	2	1	2	0	0	0	1	0	0	0	0	6	0	0	2	0	0	1	0	10	4	1	2	4	2	16	0	1	3	0	0	0
TCGA-KQ-A41S-01	1	0	0	0	1	0	1	1	1	1	0	1	1	2	0	0	1	0	1	2	1	0	0	2	0	0	0	0	2	3	0	0	2	0	5	0	3	0	0	0	1	1	3	2	0	0	0	0	0
TCGA-LC-A66R-01	1	0	0	0	2	0	0	3	0	0	0	0	2	0	0	0	5	0	9	2	1	0	1	0	2	2	0	0	2	1	0	1	0	0	0	0	2	0	0	3	1	2	19	6	0	2	1	1	4
TCGA-LT-A5Z6-01	0	0	0	0	1	1	3	1	1	0	0	1	5	0	0	1	0	0	2	0	0	0	1	2	0	0	0	0	6	0	16	2	0	0	0	0	1	0	0	2	2	0	8	1	13	0	1	0	4
TCGA-LT-A8JT-01	0	0	0	0	0	0	0	0	0	0	0	0	2	0	0	0	0	0	0	0	0	0	0	0	2	0	0	0	1	0	0	0	2	0	0	0	1	0	0	0	0	0	0	0	0	0	0	0	0
TCGA-MV-A51V-01	0	1	3	0	2	2	6	0	0	0	2	0	6	0	0	2	0	0	1	1	0	0	0	0	1	0	0	2	7	5	16	3	0	0	2	2	2	4	0	1	1	2	1	0	2	1	1	0	2
TCGA-PQ-A6FI-01	3	2	0	0	1	0	1	3	0	0	1	0	3	0	1	2	11	0	8	1	3	0	7	2	0	0	0	0	8	0	13	1	1	0	0	0	2	0	2	4	4	1	16	4	2	0	1	4	2
TCGA-PQ-A6FN-01	0	0	0	0	1	0	1	0	0	1	1	0	0	2	0	0	0	1	0	0	0	0	0	0	1	0	0	1	3	0	0	0	0	0	0	1	0	1	0	0	0	0	0	0	0	2	0	1	0
TCGA-R3-A69X-01	0	0	0	0	0	0	0	0	0	0	0	0	1	0	1	0	0	0	0	0	0	1	0	2	0	0	0	0	0	1	0	0	0	0	0	0	0	1	0	1	1	1	0	0	0	1	0	0	1
TCGA-S5-A6DX-01	3	8	0	1	3	6	0	2	5	0	2	1	4	5	1	1	9	1	1	9	2	2	1	6	0	2	1	0	7	0	0	0	0	0	0	0	2	2	0	4	2	0	0	0	4	3	0	0	0
TCGA-S5-AA26-01	2	0	0	2	2	0	3	0	3	3	0	0	12	9	0	0	2	0	0	2	0	0	0	1	1	0	0	0	4	0	0	5	1	0	0	1	0	0	0	1	1	0	0	1	2	0	0	3	1
TCGA-SY-A9G0-01	0	0	0	0	0	0	0	0	1	0	1	0	1	0	0	0	0	0	0	0	0	0	0	0	0	0	0	0	1	0	0	0	0	0	0	0	1	0	0	0	0	0	0	0	1	0	0	0	0
TCGA-SY-A9G5-01	1	0	0	0	3	0	0	2	0	0	0	0	1	1	0	0	2	0	0	1	2	1	0	4	1	0	0	0	4	2	1	1	2	0	0	2	4	1	0	0	5	5	28	3	7	1	12	1	0
TCGA-UY-A78K-01	2	0	1	0	2	2	2	0	1	0	0	1	3	1	0	4	0	0	1	1	0	0	0	1	2	0	0	0	3	5	1	1	0	0	1	0	2	4	0	2	1	5	12	1	0	5	7	2	1
TCGA-UY-A78L-01	0	0	0	0	0	0	4	0	0	0	0	0	1	0	0	0	1	1	0	2	2	1	0	3	0	0	0	0	3	0	2	4	0	0	8	1	7	0	1	0	0	0	0	2	0	1	0	1	0
TCGA-UY-A78M-01	4	0	1	2	1	0	4	3	1	0	0	2	5	1	0	1	0	0	0	0	3	0	1	0	0	0	0	0	2	3	0	0	0	0	0	0	0	1	0	0	0	1	1	1	2	3	1	1	0
TCGA-UY-A78N-01	13	5	14	25	5	1	2	21	0	0	0	0	3	0	0	0	1	0	0	1	2	0	0	4	0	0	1	1	10	0	0	1	0	0	0	0	1	0	0	2	0	0	2	0	1	0	0	0	1
TCGA-UY-A78O-01	1	1	0	0	13	4	0	1	4	2	0	0	10	9	0	1	7	2	10	10	4	2	0	0	6	1	1	6	20	14	0	5	1	0	0	0	9	2	0	1	0	0	2	1	9	0	0	0	0
TCGA-UY-A78P-01	2	0	0	0	0	0	0	0	1	0	2	0	1	0	0	0	1	2	0	0	0	0	0	0	1	0	0	0	1	2	2	1	0	1	0	0	1	2	3	0	0	0	0	0	1	0	0	0	3
TCGA-UY-A8OB-01	3	5	1	5	2	0	1	1	5	2	5	3	11	15	0	6	2	4	0	2	4	0	6	8	0	0	0	0	2	6	2	1	0	0	1	0	0	3	0	2	0	0	5	3	4	7	1	3	0
TCGA-UY-A8OC-01	2	0	0	3	6	1	0	8	5	0	0	0	1	0	0	0	3	0	1	2	2	1	0	6	1	0	1	0	6	0	0	0	2	0	0	0	3	0	0	0	0	0	3	1	0	0	0	0	2
TCGA-UY-A8OD-01	0	4	2	1	0	0	0	1	2	0	2	0	2	0	0	3	0	2	3	1	0	0	1	2	0	1	0	0	8	10	6	2	1	0	2	0	14	0	4	0	1	1	0	0	1	1	0	0	1
TCGA-UY-A9PA-01	0	0	0	0	0	0	0	0	1	0	0	0	1	0	0	0	0	0	0	1	2	0	0	0	0	0	0	0	1	0	0	0	0	0	0	0	0	0	1	0	0	0	0	0	0	0	0	0	1
TCGA-UY-A9PB-01	0	2	2	3	0	0	1	0	0	0	1	0	1	5	0	2	1	1	2	3	0	2	1	4	1	0	0	0	1	4	1	2	0	0	0	0	1	4	1	1	0	0	1	0	0	0	0	1	1
TCGA-UY-A9PD-01	4	4	6	1	2	0	3	3	1	3	4	5	4	6	0	2	0	1	7	4	1	0	6	3	2	7	0	5	0	2	0	3	4	4	2	1	20	4	1	2	0	0	23	4	9	9	2	5	0
TCGA-UY-A9PE-01	1	0	11	0	2	2	12	2	0	0	0	0	4	0	5	4	6	1	17	3	4	0	0	0	0	0	0	0	4	0	3	0	2	0	7	1	3	0	0	0	1	0	0	1	2	0	10	4	1
TCGA-UY-A9PF-01	0	0	0	0	1	0	1	0	1	1	0	0	0	2	0	1	0	0	0	0	0	0	0	0	0	0	0	0	4	2	2	0	0	0	0	0	1	2	0	0	0	0	0	0	1	0	0	1	0
TCGA-UY-A9PH-01	0	0	0	0	0	1	18	0	0	1	1	0	3	0	1	1	0	0	4	3	2	1	5	1	0	0	0	0	4	1	0	0	2	2	0	0	2	0	0	0	0	0	0	0	3	0	0	3	1
TCGA-XF-A8HB-01	2	0	3	0	3	0	2	0	0	0	0	0	7	0	1	0	2	0	1	0	1	0	4	0	2	0	1	0	9	0	2	0	0	0	0	0	1	0	1	0	1	0	1	0	7	0	7	0	4
TCGA-XF-A8HC-01	3	0	2	3	1	0	5	1	0	1	0	2	12	0	1	2	0	0	2	0	1	1	7	0	3	0	0	0	7	0	11	1	0	0	12	6	5	0	0	0	0	0	4	1	5	0	2	2	0
TCGA-XF-A8HD-01	0	0	0	0	0	0	0	0	2	0	0	2	1	0	0	2	4	1	2	0	1	0	1	3	1	0	0	0	1	0	0	0	0	0	0	0	0	0	0	0	0	0	1	1	3	0	0	1	0
TCGA-XF-A8HE-01	1	0	0	0	0	0	0	0	3	2	0	0	1	0	0	0	2	0	0	0	0	0	0	0	0	0	0	0	1	0	0	0	1	0	0	0	0	0	2	0	0	0	0	0	0	0	1	0	0
TCGA-XF-A8HF-01	0	0	0	0	4	5	0	0	0	0	0	0	0	1	1	0	0	1	1	0	0	0	4	1	0	0	0	0	7	8	0	0	2	0	0	2	3	1	0	1	0	0	1	0	7	0	1	0	0
TCGA-XF-A8HG-01	2	3	0	0	0	0	1	0	1	2	0	4	5	2	1	0	0	0	0	0	0	0	1	0	1	1	0	0	2	3	0	0	1	1	0	0	3	2	0	0	2	2	0	0	2	3	0	0	0
TCGA-XF-A8HH-01	0	0	0	0	6	0	0	0	0	0	10	2	2	0	0	0	0	0	0	0	0	1	0	2	0	0	0	0	0	0	0	0	0	0	0	0	0	0	2	0	0	0	0	0	1	2	0	0	0
TCGA-XF-A8HI-01	0	0	0	0	0	0	2	0	0	0	0	0	0	0	0	0	0	0	0	0	0	0	0	1	1	0	0	0	1	0	1	0	0	0	0	0	1	0	0	0	0	0	1	0	0	1	0	0	0
TCGA-XF-A9SG-01	12	0	2	0	4	0	1	5	1	0	0	1	2	1	0	1	0	0	0	1	1	0	8	3	0	0	0	0	5	0	0	0	0	1	9	3	0	0	0	1	3	2	9	0	0	1	1	0	0
TCGA-XF-A9SH-01	0	0	0	0	0	0	0	0	2	0	0	0	1	0	0	0	0	0	0	0	1	0	0	0	1	0	0	0	1	0	0	0	3	0	0	0	5	0	1	0	0	0	0	0	1	0	0	0	0
TCGA-XF-A9SI-01	1	1	0	0	1	0	2	0	0	0	0	0	0	0	0	0	0	0	0	0	0	0	0	0	0	0	0	2	2	0	0	0	0	0	2	0	2	0	0	0	2	0	1	0	1	0	0	0	0
TCGA-XF-A9SJ-01	2	2	0	0	1	0	3	1	2	0	2	0	2	0	0	1	2	2	2	1	0	0	1	0	2	0	0	0	1	1	0	1	2	0	3	0	6	1	0	0	0	0	2	2	1	2	0	0	0
TCGA-XF-A9SK-01	3	10	4	3	0	0	0	1	1	0	0	1	1	2	3	5	2	4	0	2	2	0	5	2	4	0	0	0	4	1	0	2	3	0	4	0	6	3	1	1	0	0	1	0	3	2	0	0	1
TCGA-XF-A9SL-01	0	0	0	0	0	0	0	0	0	0	0	0	2	0	1	0	0	0	0	0	0	0	0	0	0	0	0	0	1	0	0	0	1	0	0	0	0	0	0	0	0	0	0	0	0	0	2	0	0
TCGA-XF-A9SM-01	0	0	0	0	0	0	0	0	2	1	0	3	2	6	1	2	0	0	0	0	0	0	0	0	1	0	0	0	1	0	0	0	0	0	1	0	2	1	0	0	0	1	1	0	2	1	0	0	0
TCGA-XF-A9SP-01	0	0	0	0	0	0	0	0	0	0	3	1	5	7	6	1	1	0	0	0	0	0	0	0	0	0	0	0	3	0	0	0	0	0	0	0	1	2	0	1	1	0	2	0	1	2	0	0	0
TCGA-XF-A9ST-01	5	1	0	0	1	1	31	1	3	0	4	0	5	0	0	0	4	1	0	1	1	0	1	0	11	0	0	0	3	1	0	4	0	0	7	0	5	2	3	0	1	0	0	0	3	0	1	1	0
TCGA-XF-A9SU-01	0	4	0	0	3	2	0	2	2	0	0	0	6	0	0	0	2	2	1	4	0	0	1	3	0	0	0	0	2	0	1	2	1	1	0	0	1	0	0	0	0	0	0	0	2	0	0	0	0
TCGA-XF-A9SV-01	0	4	8	3	0	0	1	0	4	3	11	0	2	3	0	0	0	0	0	0	0	0	0	1	0	0	0	0	3	2	0	0	2	1	0	0	4	5	0	0	1	1	4	0	0	2	5	0	0
TCGA-XF-A9SW-01	0	2	0	1	0	0	3	1	0	1	0	0	2	3	0	0	0	0	0	0	0	0	0	0	0	0	0	0	0	0	2	0	0	0	0	0	0	0	0	0	0	0	0	0	2	3	0	0	0
TCGA-XF-A9SX-01	1	0	1	0	3	0	0	0	2	0	0	0	2	2	0	0	1	0	0	0	0	0	0	0	0	0	0	0	5	0	0	0	0	1	2	0	5	1	4	1	0	1	0	0	0	1	0	0	0
TCGA-XF-A9SY-01	0	0	0	0	3	0	0	0	2	1	0	0	1	1	1	0	0	0	0	0	0	0	0	0	0	0	0	0	4	3	1	1	1	0	0	0	0	0	0	0	0	0	0	0	1	0	0	0	1
TCGA-XF-A9SZ-01	5	1	0	0	0	0	7	0	6	0	3	0	3	0	0	0	4	0	0	1	0	0	1	0	0	1	0	1	1	0	0	0	0	0	1	0	5	0	0	0	4	0	2	0	3	1	0	1	0
TCGA-XF-A9T0-01	10	0	1	0	2	1	9	0	0	1	8	0	14	1	4	3	9	11	2	2	3	3	2	0	6	0	10	0	15	5	1	3	0	0	4	0	5	0	3	1	1	0	10	2	7	0	0	1	1
TCGA-XF-A9T2-01	0	0	0	0	0	0	0	0	0	0	0	0	2	0	0	0	0	0	0	0	0	0	0	0	0	0	0	0	0	0	0	0	1	0	0	0	0	0	1	0	0	0	0	0	0	0	0	0	0
TCGA-XF-A9T3-01	1	0	0	0	0	0	0	0	2	0	0	0	2	2	0	1	0	0	0	0	0	0	0	0	1	0	1	0	3	0	0	1	0	0	1	0	1	2	0	0	1	0	0	1	2	3	0	1	0
TCGA-XF-A9T4-01	0	0	0	0	0	0	0	0	0	0	0	0	0	0	0	0	0	0	0	0	0	0	0	0	2	0	0	0	0	0	1	0	2	0	0	0	0	0	0	0	0	0	0	0	1	0	0	0	3
TCGA-XF-A9T5-01	0	0	0	0	3	0	1	4	2	0	1	6	7	0	1	1	3	6	0	0	3	0	0	5	6	0	0	0	11	0	0	0	0	0	1	0	1	0	0	2	1	0	0	0	1	1	0	5	0
TCGA-XF-A9T6-01	2	0	1	0	12	2	8	1	2	0	1	0	2	0	1	0	6	0	13	0	1	0	0	0	0	0	0	0	2	0	1	0	5	0	2	0	1	0	2	0	2	0	2	0	3	0	1	3	0
TCGA-XF-A9T8-01	2	0	0	0	7	0	18	13	4	0	0	0	6	0	0	0	2	0	0	0	0	0	2	1	1	0	0	0	6	1	1	0	2	0	0	0	0	0	0	0	0	0	0	0	2	0	0	0	0
TCGA-XF-AAME-01	0	0	0	0	0	0	0	0	0	0	0	0	0	0	0	0	0	0	0	0	0	0	0	0	0	0	0	0	0	0	1	0	1	0	0	1	1	0	0	1	0	0	0	0	0	0	0	0	0
TCGA-XF-AAMF-01	4	0	0	0	1	0	2	0	0	0	0	0	5	0	0	0	1	0	6	0	0	0	0	0	2	0	0	0	7	0	0	0	2	0	2	0	0	0	2	0	2	0	1	0	0	0	0	0	1
TCGA-XF-AAMG-01	7	1	6	0	1	3	4	0	1	0	6	1	6	4	5	2	26	1	19	1	1	1	0	2	7	0	3	0	12	7	4	5	2	0	3	0	5	8	1	0	5	3	7	1	6	1	6	6	0
TCGA-XF-AAMH-01	0	0	0	0	2	1	0	0	0	0	0	0	1	0	1	0	0	0	0	0	0	0	0	0	0	0	0	0	1	0	0	0	1	1	0	0	1	0	1	0	2	2	0	0	0	0	0	0	0
TCGA-XF-AAMJ-01	0	0	0	0	0	0	0	0	0	0	1	0	1	0	1	0	0	0	0	0	0	0	0	0	1	0	0	0	2	0	1	0	0	0	1	0	0	2	1	0	0	0	0	0	0	0	0	0	0
TCGA-XF-AAML-01	1	0	3	1	0	0	3	1	1	0	0	1	0	0	0	0	0	0	0	0	1	0	0	2	0	0	0	0	0	0	0	0	1	0	2	0	1	2	0	1	4	0	14	0	2	1	1	0	0
TCGA-XF-AAMQ-01	1	1	0	1	0	1	2	0	0	0	0	0	4	1	0	0	15	1	8	9	1	0	0	2	0	0	0	0	0	0	1	0	0	0	0	0	1	1	0	0	2	0	1	3	1	0	0	2	0
TCGA-XF-AAMR-01	1	0	0	0	0	0	0	0	0	1	2	0	0	2	1	0	3	0	1	1	0	2	0	0	1	1	0	0	2	1	0	0	1	0	0	0	3	2	0	0	1	0	1	0	3	2	1	1	1
TCGA-XF-AAMT-01	3	0	0	1	0	0	0	1	2	0	0	0	1	1	0	0	1	3	3	0	1	1	0	3	0	0	0	0	1	2	0	0	0	0	0	0	0	1	1	0	1	0	0	0	1	0	0	0	2
TCGA-XF-AAMW-01	1	0	0	0	0	0	0	0	0	0	0	0	2	0	0	0	2	2	0	0	0	1	0	1	1	0	0	0	2	3	1	0	0	0	0	0	1	0	0	1	2	2	0	0	1	2	0	0	0
TCGA-XF-AAMX-01	1	4	8	1	3	5	15	3	3	0	13	1	10	4	3	0	8	2	21	4	4	2	8	4	3	5	6	2	8	2	3	1	2	1	5	1	19	14	4	7	5	6	7	1	12	3	1	0	2
TCGA-XF-AAMY-01	4	0	1	5	3	0	2	6	1	1	1	0	2	5	2	0	3	1	14	0	1	0	2	0	0	1	0	1	5	9	0	3	1	2	0	0	0	3	0	3	6	2	5	1	0	1	0	0	0
TCGA-XF-AAMZ-01	3	2	1	2	7	3	8	5	2	0	1	3	2	1	1	5	4	0	0	2	4	0	0	7	1	2	0	1	6	3	14	1	0	1	2	1	0	2	0	3	1	2	15	0	1	3	0	0	4
TCGA-XF-AAN0-01	1	0	0	0	1	0	4	1	0	0	0	0	2	0	0	0	1	0	0	1	0	0	0	1	0	0	0	0	5	0	0	0	0	0	0	0	0	0	0	0	1	1	0	0	1	2	0	0	1
TCGA-XF-AAN1-01	17	0	0	2	0	0	0	0	1	0	0	0	3	0	0	0	1	0	0	0	0	0	0	0	0	0	0	0	0	0	0	0	4	0	0	0	2	0	0	0	1	0	0	0	0	0	1	0	0
TCGA-XF-AAN2-01	1	3	1	0	0	1	1	0	1	0	2	0	5	0	4	1	0	0	0	0	0	0	0	0	0	0	0	0	3	0	0	1	0	0	0	0	0	0	0	0	0	0	0	0	1	0	0	2	1
TCGA-XF-AAN3-01	0	0	0	0	0	0	0	1	0	0	0	0	0	0	0	0	0	1	0	0	0	0	1	0	0	0	0	0	0	1	0	0	1	0	2	0	1	2	0	0	1	1	0	0	0	1	0	0	0
TCGA-XF-AAN4-01	0	0	0	1	0	0	0	1	0	0	0	1	1	0	0	0	0	0	0	0	0	0	3	1	0	0	0	0	1	0	1	2	0	0	0	0	1	0	2	0	0	0	0	0	0	0	0	0	2
TCGA-XF-AAN5-01	3	4	1	0	1	0	0	2	0	0	1	2	5	0	0	0	0	0	0	0	0	0	0	0	0	0	0	0	2	0	1	2	0	0	0	0	3	0	0	0	1	1	0	0	0	1	0	0	1
TCGA-XF-AAN7-01	1	1	0	4	3	2	7	0	4	0	0	0	7	1	0	3	7	0	0	0	2	0	1	0	7	0	0	0	6	2	0	6	1	0	10	1	9	0	4	2	6	1	29	0	0	0	0	0	0
TCGA-XF-AAN8-01	1	0	0	0	2	0	0	0	0	0	12	0	0	0	0	0	1	0	0	0	1	0	0	0	0	0	0	0	0	0	0	0	0	0	0	0	0	0	0	0	0	0	0	0	1	0	2	0	1
TCGA-YC-A89H-01	0	0	1	0	1	0	0	0	2	0	0	0	1	0	0	0	2	0	1	0	1	0	1	0	0	0	0	0	2	0	0	0	1	0	0	0	0	0	0	0	0	0	0	0	2	0	0	0	0
TCGA-YC-A8S6-01	1	0	0	0	2	0	0	0	1	0	0	0	0	0	0	0	0	0	0	0	0	0	0	0	1	0	0	0	0	0	0	0	0	0	0	0	0	0	0	0	0	0	0	0	0	0	0	0	0
TCGA-YC-A9TC-01	0	0	0	0	0	1	2	0	2	0	0	0	10	0	0	0	2	0	0	0	2	0	0	0	0	0	0	0	2	0	0	0	0	0	0	0	1	0	1	0	1	0	0	0	3	0	1	0	0
TCGA-YF-AA3L-01	1	1	1	4	1	2	5	0	1	3	0	5	7	0	0	0	0	3	0	3	0	5	0	6	1	0	1	0	0	0	13	2	0	0	0	1	7	0	0	0	0	0	1	0	0	1	0	0	0
TCGA-YF-AA3M-01	0	0	0	0	6	0	0	1	0	0	0	1	12	1	6	1	1	3	0	1	2	0	11	0	2	2	0	3	1	2	0	0	1	0	7	0	3	5	2	0	5	3	8	3	3	6	3	4	1
TCGA-ZF-A9R0-01	6	0	0	4	2	0	1	4	0	1	1	0	3	2	1	0	1	1	0	1	4	0	0	5	7	1	0	0	3	0	0	0	2	2	0	0	11	0	0	0	0	0	0	0	1	2	0	0	1
TCGA-ZF-A9R1-01	3	0	1	0	0	0	0	0	3	0	1	2	2	0	3	4	0	0	1	1	0	1	0	1	1	0	0	0	6	0	1	4	0	0	2	0	3	0	0	0	0	0	0	0	7	0	0	0	2
TCGA-ZF-A9R2-01	2	0	0	0	1	0	0	0	2	0	0	2	1	2	1	1	3	1	3	0	0	0	1	0	1	0	1	0	2	0	0	4	0	0	0	1	3	0	0	0	1	0	4	0	0	1	0	0	0
TCGA-ZF-A9R3-01	1	0	0	1	0	1	0	1	1	0	0	2	1	2	0	0	0	0	0	0	2	0	0	0	0	0	0	0	0	0	0	0	0	0	0	1	0	1	0	0	1	0	0	0	0	0	0	0	1
TCGA-ZF-A9R4-01	9	3	8	2	5	2	18	0	1	1	0	1	1	0	2	0	1	0	3	0	0	0	5	0	3	3	0	0	12	0	0	0	0	0	1	0	7	0	5	0	0	0	0	0	3	1	0	5	1
TCGA-ZF-A9R5-01	0	0	0	0	0	0	0	0	0	0	0	0	1	0	0	0	2	0	0	0	0	0	0	0	0	0	0	0	0	0	0	0	0	0	0	0	1	0	0	0	0	0	0	0	0	0	0	0	0
TCGA-ZF-A9R7-01	3	0	0	0	0	1	4	0	0	0	0	0	7	0	1	0	1	0	0	0	3	0	1	0	3	3	0	0	1	2	0	0	0	0	0	1	2	3	0	0	0	0	1	0	1	1	0	0	0
TCGA-ZF-A9R9-01	0	0	0	0	1	0	0	2	1	0	3	4	2	2	4	1	1	1	1	0	1	2	0	3	3	1	0	0	1	1	0	2	0	1	0	2	7	0	0	0	0	0	0	0	6	0	0	2	2
TCGA-ZF-A9RC-01	1	0	2	2	1	1	9	1	0	0	0	0	5	1	0	6	1	0	1	1	0	0	0	1	1	1	0	0	0	1	0	0	0	0	0	1	2	2	2	1	0	2	1	0	2	2	0	1	2
TCGA-ZF-A9RD-01	0	1	1	0	0	0	0	1	0	0	0	0	0	0	2	0	2	2	0	1	0	2	1	2	1	1	0	0	4	5	0	0	0	0	0	0	0	0	0	0	0	0	2	1	1	0	0	1	0
TCGA-ZF-A9RE-01	0	0	0	0	0	0	0	1	1	0	0	0	6	0	0	0	0	0	0	0	0	0	1	0	2	0	0	0	2	0	0	1	0	0	0	0	0	0	0	0	1	0	0	0	0	0	0	0	0
TCGA-ZF-A9RF-01	3	2	0	1	7	2	7	7	1	0	0	0	2	0	0	2	8	2	9	0	5	0	0	5	1	0	0	1	10	4	17	7	0	0	0	0	2	0	1	1	5	2	1	1	3	0	4	2	0
TCGA-ZF-A9RG-01	2	0	0	0	0	0	0	0	0	1	1	0	1	1	0	0	0	0	0	0	0	1	0	1	1	1	0	1	0	1	0	0	1	0	2	0	1	0	0	0	0	0	0	0	0	1	0	0	0
TCGA-ZF-A9RL-01	1	1	1	0	0	1	0	0	0	0	0	0	0	3	0	4	0	0	2	0	0	0	0	1	0	0	0	0	4	1	0	0	0	0	1	0	1	0	0	0	1	0	0	1	0	0	0	1	1
TCGA-ZF-A9RM-01	4	0	0	3	0	1	0	2	2	2	3	0	6	6	0	1	1	1	1	2	1	0	2	2	2	1	0	1	2	1	0	2	2	0	0	3	4	1	0	0	2	0	1	3	2	1	0	4	5
TCGA-ZF-A9RN-01	2	2	0	2	0	1	6	2	0	0	5	2	11	22	2	17	10	6	3	2	0	2	7	5	7	0	0	0	10	5	3	11	0	2	0	3	10	9	0	0	2	0	1	1	2	4	1	6	7
TCGA-ZF-AA4N-01	3	0	0	0	2	0	0	0	1	0	1	0	2	0	1	0	9	0	0	0	4	1	0	6	0	0	0	0	3	0	0	0	0	2	8	1	8	1	2	0	2	0	0	0	1	0	0	0	0
TCGA-ZF-AA4R-01	1	0	0	0	2	0	16	0	0	0	1	1	1	0	0	0	3	0	0	0	5	0	8	0	0	0	0	0	3	0	0	0	0	0	1	0	6	0	6	0	0	0	0	0	3	2	1	0	2
TCGA-ZF-AA4T-01	2	0	1	2	5	0	2	4	2	0	2	0	2	0	5	0	1	0	4	0	0	0	0	1	0	2	3	2	3	2	4	4	1	2	8	1	0	1	1	0	0	0	1	0	0	2	7	1	0
TCGA-ZF-AA4U-01	0	0	0	0	1	1	0	3	1	0	0	1	4	1	0	5	0	1	0	1	3	0	0	4	3	0	3	1	4	6	1	1	1	6	0	4	2	1	1	5	0	0	0	0	1	1	1	4	0
TCGA-ZF-AA4V-01	4	4	1	0	1	2	10	5	0	0	6	5	6	5	1	1	2	1	6	1	0	0	1	0	0	0	0	0	3	5	0	1	0	0	9	3	2	2	0	0	4	6	9	8	0	0	0	1	1
TCGA-ZF-AA4W-01	0	0	0	0	0	1	1	0	1	3	0	1	0	1	0	0	2	3	0	0	1	0	1	2	0	0	0	0	1	1	2	2	1	0	0	0	1	1	0	0	0	0	0	0	0	0	0	0	0
TCGA-ZF-AA4X-01	1	0	1	1	1	0	0	1	1	0	0	0	3	2	0	0	1	0	0	1	0	0	0	1	0	0	0	0	0	1	0	0	0	0	1	0	0	1	0	0	0	0	0	1	2	2	0	0	0
TCGA-ZF-AA51-01	0	0	0	0	3	1	5	5	2	0	19	3	4	0	15	6	0	0	5	2	3	2	0	3	1	7	8	3	1	3	1	0	0	1	8	3	10	3	0	1	0	1	0	1	3	6	3	1	0
TCGA-ZF-AA52-01	0	0	0	0	1	0	0	2	0	0	0	0	4	0	0	0	0	0	0	0	0	0	1	0	0	0	0	0	0	0	0	0	0	0	0	0	1	2	0	1	1	0	0	0	3	4	0	0	1
TCGA-ZF-AA53-01	1	0	0	2	1	0	0	1	1	0	0	0	3	3	1	0	2	0	0	0	0	0	0	1	0	0	0	0	2	0	2	1	1	1	0	2	5	0	0	1	0	0	11	1	1	0	0	1	0
TCGA-ZF-AA54-01	1	0	2	0	1	0	1	0	1	0	0	1	8	0	3	1	0	0	1	1	2	0	2	2	1	0	0	0	2	4	0	0	0	0	1	0	0	1	1	3	0	0	1	1	0	4	0	4	1
TCGA-ZF-AA56-01	1	0	0	0	3	0	0	0	1	0	0	1	1	1	1	3	0	2	1	0	2	0	12	9	0	0	0	0	4	2	0	0	0	1	1	2	0	1	1	0	0	0	1	1	1	0	0	1	3
TCGA-ZF-AA58-01	1	0	0	0	1	1	0	1	1	0	2	0	2	1	9	2	4	0	1	2	2	1	0	3	2	0	0	0	3	1	0	0	1	0	4	0	0	0	0	0	0	0	1	1	4	2	0	1	1
TCGA-ZF-AA5H-01	0	0	0	0	1	3	2	0	1	1	0	0	1	2	0	0	3	2	2	2	4	3	1	0	0	0	1	1	0	1	0	1	0	0	1	0	0	3	2	1	0	0	0	0	2	3	1	0	0
TCGA-ZF-AA5N-01	2	0	0	0	1	0	0	0	0	0	0	0	0	0	0	0	0	0	0	0	0	0	0	0	3	0	0	0	1	0	0	0	0	0	0	0	1	0	0	0	1	0	0	0	1	0	0	0	0
TCGA-ZF-AA5P-01	0	0	2	0	0	0	2	2	1	0	0	0	1	0	0	1	3	0	1	1	1	0	0	1	0	0	1	0	0	0	0	0	0	0	0	0	1	1	0	0	0	0	0	1	2	0	0	0	1
TCGA-3C-AAAU-01	1	0	1	2	2	6	8	12	1	1	0	0	0	2	1	0	0	4	4	1	1	0	2	0	1	1	0	0	1	5	41	0	4	0	1	3	3	0	4	2	1	0	0	1	5	3	0	1	0
TCGA-3C-AALI-01	6	0	0	0	3	1	1	4	1	1	2	0	0	0	2	1	9	0	2	1	0	0	1	0	0	0	0	0	1	2	1	0	0	0	2	0	12	1	2	0	3	0	1	0	11	0	1	0	0
TCGA-3C-AALJ-01	2	4	0	0	1	0	4	1	1	0	1	0	1	6	7	2	0	0	1	0	4	0	0	2	3	4	0	0	4	5	0	0	1	0	1	2	1	0	0	0	6	8	14	7	8	1	3	1	2
TCGA-3C-AALK-01	0	0	0	0	3	0	4	0	2	0	0	0	0	0	0	0	1	0	0	0	0	0	0	0	1	0	0	0	1	0	0	0	0	0	0	0	1	0	2	0	1	0	0	0	0	0	0	0	1
TCGA-4H-AAAK-01	0	0	0	0	0	0	0	0	1	1	0	0	3	3	0	0	3	0	0	0	1	0	0	0	2	0	0	0	1	0	0	0	0	0	0	0	3	0	0	0	1	0	0	0	1	0	0	0	0
TCGA-5L-AAT0-01	0	0	0	0	1	0	2	0	0	0	0	0	0	0	1	0	5	0	0	0	0	0	1	0	1	0	0	0	1	0	0	0	0	0	0	0	2	0	0	0	0	0	0	0	0	0	0	0	1
TCGA-5T-A9QA-01	12	0	9	1	1	0	11	1	2	0	0	0	7	0	1	0	2	0	0	0	2	0	0	0	0	0	0	0	2	0	0	0	0	0	0	0	12	0	0	0	1	0	1	0	3	0	3	0	0
TCGA-A1-A0SB-01	0	0	0	0	0	0	0	0	0	0	0	0	2	0	0	0	0	0	0	0	0	0	0	0	0	0	0	0	0	0	0	0	1	0	0	0	1	0	0	0	0	0	0	0	3	0	0	0	1
TCGA-A1-A0SD-01	3	0	1	0	1	0	16	8	0	0	0	0	2	0	0	0	2	0	0	0	0	0	0	0	0	0	0	0	0	0	0	0	0	0	0	0	0	0	0	0	0	0	0	0	0	0	0	0	0
TCGA-A1-A0SE-01	1	0	1	0	0	0	1	0	0	0	0	0	0	0	0	0	1	0	0	0	0	0	0	0	0	0	0	0	0	0	0	0	0	0	0	0	0	0	0	0	0	0	0	0	7	0	0	0	0
TCGA-A1-A0SF-01	11	0	2	8	1	0	3	1	0	0	0	0	0	0	0	0	3	0	0	0	2	0	0	0	0	0	0	0	0	0	0	0	0	0	0	0	0	0	0	0	0	0	0	0	1	0	0	0	0
TCGA-A1-A0SG-01	0	0	0	0	0	0	0	0	0	0	0	0	1	0	0	0	0	0	0	0	0	0	0	0	0	0	0	0	0	0	0	0	0	0	0	0	4	0	0	0	3	0	0	0	11	0	0	0	0
TCGA-A1-A0SH-01	4	0	1	0	1	0	3	0	0	0	0	0	1	0	0	0	1	0	0	0	2	0	1	3	1	0	1	0	3	0	0	0	1	0	0	0	6	0	0	0	0	0	0	0	2	0	1	0	0
TCGA-A1-A0SI-01	0	0	0	0	0	0	1	0	0	0	0	0	0	0	0	0	0	0	0	0	0	0	1	0	0	0	0	0	0	1	0	0	0	0	0	0	0	3	0	1	1	0	0	0	1	0	0	0	0
TCGA-A1-A0SJ-01	2	0	0	0	1	0	1	2	2	0	0	0	1	2	0	0	0	0	0	0	8	2	0	0	1	0	0	1	0	0	1	2	0	0	0	0	0	0	2	3	0	1	1	0	0	1	0	1	0
TCGA-A1-A0SK-01	9	5	1	4	16	5	1	3	0	0	0	0	7	0	6	6	7	0	1	1	2	0	0	0	0	0	0	0	3	2	0	0	3	0	0	3	8	1	2	3	0	2	0	1	3	2	0	6	3
TCGA-A1-A0SM-01	2	0	3	0	0	0	7	0	0	0	0	0	0	0	0	0	0	0	0	0	0	0	0	0	0	0	0	0	0	0	0	0	0	0	0	0	1	0	1	0	0	0	0	0	0	0	0	1	0
TCGA-A1-A0SN-01	3	5	0	0	1	0	2	0	0	1	0	0	1	3	2	0	0	0	0	0	0	0	2	0	0	0	0	0	0	4	0	1	0	0	2	0	0	0	5	0	0	0	0	1	0	3	0	0	0
TCGA-A1-A0SO-01	6	4	9	2	7	2	9	4	3	0	15	1	7	5	4	6	7	0	6	3	5	4	14	4	4	2	0	1	12	0	8	3	0	0	2	1	4	0	3	0	0	0	3	0	7	1	4	0	3
TCGA-A1-A0SP-01	0	0	1	1	2	1	3	7	5	0	3	0	0	0	8	0	10	0	1	4	1	0	7	7	0	0	1	0	3	0	3	0	0	0	4	1	7	0	0	2	4	0	2	1	1	0	13	0	3
TCGA-A1-A0SQ-01	0	0	0	0	0	0	1	0	1	0	0	0	0	0	0	0	0	0	0	0	1	0	0	0	0	0	0	0	0	0	0	0	0	0	0	0	0	0	0	0	0	0	0	0	2	0	0	0	0
TCGA-A2-A04N-01	0	0	4	0	0	0	0	0	1	0	0	0	0	0	0	0	0	0	0	0	0	0	0	0	0	0	0	0	1	0	2	0	1	0	1	0	0	0	0	0	0	0	0	0	0	0	0	0	0
TCGA-A2-A04P-01	3	2	4	1	0	0	2	3	1	1	5	2	9	0	5	3	3	0	2	2	1	0	10	9	9	1	4	1	12	0	7	7	1	1	5	0	7	1	0	0	5	1	10	0	5	1	11	3	1
TCGA-A2-A04Q-01	2	0	0	0	1	0	0	2	1	0	0	0	0	0	2	0	1	0	1	0	0	0	0	0	2	0	0	0	0	0	0	0	0	0	0	0	4	4	0	0	1	0	0	0	1	0	0	0	0
TCGA-A2-A04R-01	16	1	0	2	0	1	2	1	0	0	0	0	2	0	1	0	1	0	0	1	2	0	0	2	1	0	0	1	4	0	1	3	1	0	0	0	0	0	0	0	0	0	0	0	6	0	0	0	1
TCGA-A2-A04T-01	6	1	5	8	2	0	10	0	3	0	2	3	4	4	3	5	6	0	3	1	1	0	7	2	3	0	0	2	6	0	7	0	1	0	5	4	6	1	2	2	0	0	4	0	13	2	7	4	3
TCGA-A2-A04U-01	2	8	39	5	1	7	41	14	0	8	21	9	11	11	64	5	21	4	10	3	1	10	49	15	12	0	5	1	7	6	41	11	6	1	1	0	24	5	11	3	0	2	11	4	23	0	11	4	11
TCGA-A2-A04V-01	1	0	0	0	1	0	0	0	0	0	0	0	1	0	0	0	0	0	0	0	0	0	0	0	0	0	0	0	1	0	0	0	0	0	0	0	1	0	1	0	2	0	0	0	2	0	32	0	1
TCGA-A2-A04W-01	2	8	16	6	2	0	0	3	1	0	0	0	0	0	0	0	1	0	0	0	1	0	0	0	1	0	1	0	0	3	20	2	0	0	0	0	1	3	0	1	0	0	0	0	2	28	100	11	0
TCGA-A2-A04X-01	4	1	1	1	20	0	21	1	1	0	0	0	0	0	1	0	0	0	0	0	2	0	0	0	0	0	0	0	1	0	1	0	0	0	1	0	0	0	1	0	2	0	2	0	1	0	2	0	3
TCGA-A2-A04Y-01	4	2	0	2	2	1	6	5	0	0	0	0	4	0	0	0	1	0	1	0	3	0	0	0	0	0	0	1	1	0	0	0	0	0	0	0	1	0	1	0	1	0	0	0	1	0	0	0	0
TCGA-A2-A0CK-01	0	0	0	0	2	0	3	0	2	0	0	0	0	4	0	0	0	0	0	0	0	0	0	0	0	0	0	0	1	0	0	0	1	0	0	0	1	4	0	0	0	0	0	0	0	2	0	0	0
TCGA-A2-A0CL-01	1	0	0	0	0	0	0	0	2	0	0	0	0	0	1	0	0	0	0	0	3	2	23	1	1	1	0	0	5	5	12	3	1	1	3	0	0	0	0	0	0	0	0	0	3	0	0	0	6
TCGA-A2-A0CM-01	1	0	5	0	2	1	6	4	0	0	0	0	4	0	1	4	5	2	0	7	3	0	4	4	3	3	0	0	4	3	0	0	1	1	0	0	3	2	0	0	1	1	2	4	7	5	9	4	5
TCGA-A2-A0CP-01	1	0	0	0	2	0	1	0	1	0	0	0	4	0	0	0	1	0	0	0	1	0	0	0	1	0	0	0	2	0	0	0	0	0	0	0	0	0	0	0	0	0	2	0	5	0	0	0	0
TCGA-A2-A0CQ-01	0	0	0	0	1	0	4	0	0	0	0	0	0	0	0	0	0	0	0	0	0	0	0	0	0	0	0	0	1	0	1	0	0	0	0	0	1	0	0	0	0	0	0	0	1	0	0	0	0
TCGA-A2-A0CR-01	0	0	0	0	0	0	0	0	1	0	0	0	0	0	0	0	2	0	0	0	1	0	0	0	1	0	0	0	0	0	0	0	1	0	0	0	2	0	0	0	1	0	0	0	0	1	0	0	0
TCGA-A2-A0CS-01	3	0	0	0	2	0	5	0	0	0	0	0	0	1	0	0	0	0	0	0	0	0	0	1	2	0	0	0	1	0	0	0	0	0	0	0	2	0	0	3	0	0	0	0	0	1	0	0	0
TCGA-A2-A0CT-01	1	2	0	1	2	0	4	1	0	0	0	0	0	1	0	0	4	0	4	0	1	1	0	0	0	0	0	0	0	0	1	0	0	0	0	0	2	0	0	3	4	0	5	0	9	0	1	2	2
TCGA-A2-A0CU-01	4	1	0	0	1	0	0	2	0	0	0	0	1	1	0	0	1	0	0	0	0	1	1	0	1	0	2	0	1	0	2	0	0	0	0	0	1	0	0	0	2	0	0	0	5	0	0	0	0
TCGA-A2-A0CV-01	1	0	0	0	1	0	2	0	2	2	0	0	0	1	0	0	3	0	1	4	1	0	0	2	0	0	0	0	1	2	0	0	1	0	0	0	1	0	0	0	2	0	0	0	0	1	0	0	1
TCGA-A2-A0CW-01	6	3	0	1	0	1	10	0	0	0	0	0	2	0	4	2	19	0	25	4	2	0	2	3	0	0	0	0	2	3	0	0	0	0	0	0	1	0	0	2	0	0	0	0	1	1	0	1	6
TCGA-A2-A0CX-01	3	0	5	0	0	0	1	0	3	0	0	4	0	0	1	0	18	0	9	14	2	0	2	2	1	0	0	0	1	0	0	0	0	0	7	0	1	0	0	0	2	1	17	0	5	0	2	1	0
TCGA-A2-A0D0-01	3	1	11	3	2	4	31	7	2	0	6	0	6	0	11	0	6	0	1	0	3	0	16	0	5	6	0	1	10	8	3	2	1	0	5	0	5	2	3	3	4	1	4	0	0	2	5	0	12
TCGA-A2-A0D1-01	3	0	0	3	1	0	1	3	0	0	0	0	1	0	0	2	11	0	0	8	25	0	0	18	2	0	0	2	2	0	0	3	0	0	0	1	1	2	0	0	0	0	0	0	0	0	0	1	10
TCGA-A2-A0D2-01	3	7	11	14	2	4	6	5	1	3	0	2	3	10	0	6	4	6	1	1	0	1	2	2	0	2	0	2	0	6	1	6	0	0	0	1	2	9	0	6	1	1	1	3	0	2	6	6	3
TCGA-A2-A0D3-01	0	0	1	0	0	0	1	0	0	0	0	0	0	0	0	0	0	0	0	0	0	0	0	0	0	0	0	0	1	0	0	0	0	0	0	0	0	0	0	0	0	0	0	0	1	0	0	0	1
TCGA-A2-A0D4-01	1	2	0	1	0	0	1	0	1	0	0	1	0	0	1	2	13	4	1	9	0	0	0	1	0	0	0	0	3	0	1	5	1	0	0	1	0	0	0	1	0	0	0	0	7	9	1	0	3
TCGA-A2-A0EM-01	0	0	0	0	0	0	1	0	0	0	0	0	1	0	0	0	1	0	0	0	0	0	0	0	0	0	0	0	6	0	0	0	0	0	0	0	0	0	0	0	0	0	0	0	0	0	0	0	1
TCGA-A2-A0EN-01	2	1	0	0	0	0	0	1	0	0	0	0	0	0	0	0	0	0	0	0	0	0	0	0	1	0	0	0	1	0	0	0	0	0	0	0	0	0	0	1	0	0	0	0	0	0	0	0	0
TCGA-A2-A0EO-01	0	1	0	0	1	0	4	0	4	4	0	0	0	1	0	0	0	0	0	0	1	2	0	0	1	0	0	0	0	0	0	0	2	0	3	0	0	0	0	0	0	0	0	0	1	0	0	0	0
TCGA-A2-A0EP-01	0	0	0	0	0	0	0	0	0	0	0	0	0	0	0	0	1	0	0	0	0	0	0	0	0	0	1	0	0	0	0	0	1	0	0	0	0	0	0	0	0	0	0	0	0	0	0	0	0
TCGA-A2-A0EQ-01	1	0	0	0	0	0	0	1	2	0	0	0	0	2	0	2	1	1	0	0	2	3	0	0	0	0	0	0	1	5	6	2	0	0	1	0	1	3	0	1	0	0	0	0	0	0	0	1	4
TCGA-A2-A0ER-01	0	0	0	0	1	0	0	0	2	0	0	0	1	0	0	0	0	0	0	0	0	0	0	0	1	0	0	0	1	0	0	0	0	0	1	0	0	0	0	0	0	0	0	0	1	0	0	0	0
TCGA-A2-A0ES-01	0	0	0	0	1	0	0	0	0	0	0	0	0	0	0	0	0	0	0	0	0	0	0	0	1	0	0	0	0	0	0	0	2	0	0	0	1	0	0	0	0	0	0	0	0	0	0	0	0
TCGA-A2-A0ET-01	9	1	2	1	2	0	3	0	0	0	0	0	5	5	1	0	2	0	0	0	5	0	0	0	0	0	0	0	1	0	1	0	2	0	1	4	0	0	2	2	0	0	0	0	1	0	1	1	1
TCGA-A2-A0EU-01	3	0	0	0	0	0	0	0	0	0	0	0	0	1	0	0	1	0	0	0	0	0	0	0	0	0	0	0	0	0	0	0	0	0	0	0	0	0	0	1	0	0	0	0	0	0	0	0	2
TCGA-A2-A0EV-01	1	0	0	0	0	0	2	0	1	0	0	0	1	0	0	0	4	0	0	0	2	0	3	0	1	0	0	0	1	0	0	1	0	0	1	1	3	0	5	1	1	0	0	2	4	0	1	0	0
TCGA-A2-A0EW-01	1	0	0	0	1	0	0	0	1	0	0	0	0	0	0	0	0	0	0	0	1	0	0	0	0	0	0	0	0	0	0	0	0	0	0	0	1	0	0	0	0	0	3	0	2	0	1	0	0
TCGA-A2-A0EX-01	2	0	1	0	4	0	0	0	0	0	0	0	1	0	0	0	4	0	0	0	0	0	1	0	0	0	0	0	2	0	0	0	1	0	2	1	2	0	2	1	1	0	0	0	1	0	0	0	0
TCGA-A2-A0EY-01	4	0	0	0	3	0	4	0	0	0	1	0	8	1	2	3	4	0	0	1	0	0	2	1	1	0	1	0	5	0	0	0	4	0	0	0	9	1	0	0	0	0	1	1	0	0	12	3	0
TCGA-A2-A0ST-01	0	0	0	1	1	0	0	0	1	0	0	0	2	0	0	0	2	0	0	0	0	0	0	0	0	0	0	0	3	0	0	0	0	0	0	0	0	0	0	0	0	0	0	0	0	0	4	1	1
TCGA-A2-A0SU-01	0	0	0	0	0	0	0	0	0	0	0	0	0	0	0	0	0	0	0	0	0	0	0	0	0	0	0	0	0	0	0	0	0	0	0	0	0	0	0	0	0	0	0	0	0	0	0	0	0
TCGA-A2-A0SV-01	1	2	0	0	2	0	6	0	0	0	0	0	1	0	0	0	3	0	1	3	0	0	1	2	2	2	0	0	0	1	0	0	4	0	3	0	3	0	6	2	1	1	0	0	7	1	4	1	0
TCGA-A2-A0SW-01	1	0	2	2	0	0	2	1	2	0	0	0	3	0	0	0	3	0	0	0	3	0	0	0	0	0	0	0	3	0	0	0	3	0	1	4	2	0	1	7	2	0	0	0	4	0	0	0	1
TCGA-A2-A0SX-01	4	0	1	2	0	0	2	0	1	0	2	3	3	0	1	5	5	0	3	2	4	0	15	11	5	1	8	1	2	5	1	1	1	2	0	1	1	2	0	0	0	0	1	0	3	0	0	0	3
TCGA-A2-A0SY-01	2	0	0	0	1	0	2	0	3	0	0	0	4	0	0	0	1	0	0	0	1	0	0	0	0	0	0	0	0	0	0	0	1	0	5	0	0	1	2	0	0	0	1	0	0	0	0	0	0
TCGA-A2-A0T0-01	6	2	0	4	3	0	6	2	2	0	4	0	5	0	0	0	1	0	0	0	6	0	3	0	3	0	0	0	2	0	1	0	2	0	0	0	6	0	0	1	1	0	1	1	3	0	1	2	0
TCGA-A2-A0T1-01	0	0	0	1	1	1	9	4	1	0	0	0	1	1	1	0	1	0	1	0	1	0	0	0	0	2	0	0	0	5	28	1	1	4	12	5	3	1	0	0	0	0	1	0	0	0	0	0	0
TCGA-A2-A0T2-01	3	1	8	1	2	0	4	0	3	0	4	0	7	0	0	0	2	0	0	0	5	0	7	0	4	0	0	0	1	0	0	0	6	0	0	0	5	0	0	0	1	0	2	1	3	0	2	0	1
TCGA-A2-A0T3-01	0	1	0	0	0	1	0	2	0	0	0	0	2	3	0	0	1	0	1	0	1	0	0	0	3	1	4	1	2	0	9	0	2	3	0	2	0	3	3	0	0	0	0	0	4	1	0	0	4
TCGA-A2-A0T4-01	1	0	0	0	0	0	1	0	0	0	0	0	0	0	0	0	0	0	0	0	1	0	0	0	0	0	0	0	0	0	0	0	0	0	0	0	0	0	0	0	3	0	18	2	3	0	0	2	0
TCGA-A2-A0T5-01	1	0	1	0	3	0	4	0	2	0	0	0	2	0	0	0	0	0	0	0	0	0	0	0	0	0	0	0	1	0	0	0	3	0	0	0	0	0	0	0	1	0	0	0	1	0	0	0	0
TCGA-A2-A0T6-01	0	1	0	0	1	0	2	0	0	0	0	0	0	0	0	0	0	0	0	0	0	0	0	0	0	0	0	0	1	0	0	0	0	0	0	0	0	0	0	1	0	0	0	0	1	0	0	0	0
TCGA-A2-A0T7-01	7	1	1	2	1	1	14	4	0	0	0	0	1	0	0	0	1	0	0	1	3	0	0	1	0	0	0	0	0	2	1	0	1	0	1	0	1	0	1	2	3	0	1	0	1	0	0	0	2
TCGA-A2-A0YC-01	2	0	0	0	0	0	1	0	2	0	0	0	0	0	0	0	0	0	0	0	0	0	0	0	4	0	3	0	0	0	0	0	1	0	1	0	3	0	0	0	1	0	0	0	0	0	0	0	0
TCGA-A2-A0YD-01	0	0	1	0	1	0	3	0	0	0	0	0	1	0	0	0	0	0	0	0	0	0	0	0	0	0	0	0	3	0	1	0	1	0	0	0	0	0	0	0	2	0	0	0	0	0	0	0	0
TCGA-A2-A0YE-01	1	14	0	12	2	0	1	4	0	0	0	0	0	0	5	1	1	2	1	0	1	1	4	0	1	1	0	0	1	2	4	1	0	0	17	1	0	1	0	0	2	0	2	1	2	0	5	0	3
TCGA-A2-A0YF-01	6	0	1	1	4	0	5	2	0	0	0	0	0	0	0	0	0	0	0	0	0	0	0	0	1	0	0	0	0	0	0	0	0	0	0	0	0	0	0	0	0	0	0	0	1	0	0	0	0
TCGA-A2-A0YG-01	3	5	1	2	2	1	32	4	1	13	0	21	0	4	3	3	2	4	0	2	1	2	4	5	1	2	0	3	1	6	0	4	0	0	5	1	0	0	0	1	0	0	1	1	2	2	0	11	0
TCGA-A2-A0YH-01	1	4	1	1	0	0	1	0	1	0	0	0	0	1	0	0	0	0	0	0	2	0	1	0	0	0	0	0	0	1	5	0	0	0	0	0	0	1	0	0	0	0	0	0	0	0	0	0	2
TCGA-A2-A0YI-01	1	0	4	4	2	0	0	3	0	0	0	0	0	0	0	0	0	0	0	0	0	0	0	0	0	0	0	0	0	0	0	0	0	0	0	0	0	0	0	0	0	0	0	0	1	0	0	0	0
TCGA-A2-A0YJ-01	3	1	2	2	0	0	1	0	1	0	1	0	1	2	6	1	0	0	0	0	0	0	0	0	5	0	1	0	8	4	0	0	2	2	0	0	7	0	0	0	0	0	7	1	4	0	12	5	0
TCGA-A2-A0YK-01	0	0	0	0	0	0	0	1	0	0	0	0	0	0	0	0	0	0	0	0	0	0	0	0	0	0	0	0	0	0	0	0	0	0	0	0	0	0	0	0	0	0	0	0	0	0	0	0	1
TCGA-A2-A0YL-01	2	0	0	0	1	0	0	2	0	0	0	0	0	0	0	0	0	1	0	0	0	0	0	0	0	0	0	0	1	0	0	0	1	0	0	0	0	0	0	0	0	0	0	0	0	1	0	0	3
TCGA-A2-A0YM-01	0	0	13	5	0	1	9	7	2	0	0	0	1	0	0	4	1	1	0	0	2	0	1	3	0	0	0	0	5	4	0	3	2	0	1	1	7	0	0	0	1	0	8	0	2	4	3	2	1
TCGA-A2-A0YT-01	2	8	2	1	0	1	1	0	2	0	1	0	1	3	0	0	6	1	0	1	3	0	2	3	0	0	1	1	1	0	2	4	0	0	1	0	0	0	1	0	0	0	5	3	0	1	3	1	0
TCGA-A2-A1FV-01	1	0	1	1	1	0	2	0	0	0	0	0	4	0	3	0	0	0	0	1	2	0	1	0	0	0	0	0	7	0	1	0	0	0	0	0	1	0	1	0	1	0	0	0	12	0	0	0	1
TCGA-A2-A1FW-01	4	10	4	3	35	21	70	14	0	0	0	0	1	4	0	2	3	2	0	2	1	2	0	3	1	2	6	0	0	4	1	5	0	0	7	2	1	1	16	6	0	0	1	1	2	13	5	9	0
TCGA-A2-A1FX-01	0	3	3	0	0	3	2	2	0	0	0	0	0	1	0	0	1	0	0	0	3	0	0	0	0	0	0	0	0	0	0	0	0	0	0	0	0	0	0	1	0	0	1	1	5	0	1	0	1
TCGA-A2-A1FZ-01	0	0	0	0	2	0	3	0	0	0	0	0	1	0	0	0	5	1	8	0	1	0	4	0	0	0	0	0	0	0	0	0	0	0	0	0	0	0	0	0	1	0	0	0	0	0	0	0	0
TCGA-A2-A1G0-01	0	0	0	0	1	0	0	2	0	0	0	0	0	1	0	0	0	0	0	0	0	1	0	0	0	0	0	0	0	0	0	1	0	0	0	0	1	0	0	2	0	0	0	0	1	2	0	0	0
TCGA-A2-A1G1-01	0	1	2	0	0	1	0	1	2	0	1	3	6	10	2	3	0	0	0	0	4	1	0	1	1	1	0	1	2	3	0	0	0	0	0	0	0	2	1	1	0	0	0	0	0	0	1	0	0
TCGA-A2-A1G4-01	1	0	0	0	0	0	0	1	1	0	0	0	1	0	0	0	0	0	0	0	0	0	0	0	0	0	0	0	0	0	0	0	0	0	0	0	0	0	0	0	0	0	0	0	0	0	0	0	0
TCGA-A2-A1G6-01	2	0	0	0	0	0	0	0	0	0	0	0	1	0	0	0	1	0	0	0	0	0	0	0	0	0	0	0	1	0	0	0	0	0	0	0	2	0	0	0	1	0	0	0	0	0	0	0	0
TCGA-A2-A259-01	0	0	0	0	0	0	1	0	0	0	0	0	1	0	0	0	0	0	0	0	0	0	0	0	0	0	0	0	0	0	0	0	0	0	0	0	1	0	0	0	0	0	0	0	0	0	0	0	0
TCGA-A2-A25A-01	0	0	0	0	1	0	0	1	0	0	0	0	1	0	0	0	0	0	0	0	0	0	0	0	1	0	0	0	1	0	0	0	0	0	0	0	0	0	0	0	1	0	0	0	2	3	0	0	1
TCGA-A2-A25B-01	2	4	1	3	0	0	5	1	0	1	1	1	0	0	2	1	2	1	2	0	2	0	2	0	2	0	0	0	4	0	0	0	1	0	2	0	4	4	3	2	1	3	3	4	3	1	0	1	0
TCGA-A2-A25C-01	5	0	0	0	0	0	1	0	0	0	0	0	1	0	0	0	0	0	0	0	2	0	1	0	0	0	0	0	5	0	0	0	1	0	0	0	0	0	1	0	0	0	0	0	32	0	26	1	0
TCGA-A2-A25D-01	1	0	3	2	3	0	3	4	1	0	1	1	0	0	0	0	1	0	3	4	0	0	2	1	1	0	0	0	1	0	1	1	1	0	1	0	1	0	4	0	0	0	3	0	4	0	1	0	1
TCGA-A2-A25E-01	2	0	0	0	0	0	3	0	1	0	0	0	3	0	0	0	1	0	1	0	1	0	1	0	1	0	2	0	1	0	1	0	0	0	0	0	8	0	0	0	0	1	0	0	3	0	0	0	2
TCGA-A2-A25F-01	1	0	0	0	1	0	0	0	0	0	0	0	0	0	0	0	0	0	0	0	1	0	0	0	0	0	0	0	2	0	0	0	0	0	0	0	1	0	0	0	0	0	0	0	1	0	1	0	0
TCGA-A2-A3KD-01	0	0	0	0	0	0	1	0	0	0	0	0	0	0	0	0	0	0	0	0	0	0	0	0	0	0	0	0	1	0	0	0	2	0	0	0	0	0	0	0	5	0	0	0	8	0	0	1	1
TCGA-A2-A3XT-01	3	0	2	1	0	0	2	0	1	0	1	0	3	2	1	0	0	0	0	0	1	1	0	1	5	0	0	0	1	0	0	1	1	0	0	0	2	1	0	1	3	1	0	1	1	0	2	1	0
TCGA-A2-A3XU-01	16	0	7	1	0	0	1	0	1	0	0	0	2	0	0	0	2	0	0	0	2	0	0	0	0	0	0	0	4	0	1	0	2	0	2	0	1	0	3	0	0	0	0	0	3	0	0	0	2
TCGA-A2-A3XV-01	1	0	0	0	2	0	0	0	0	0	0	0	1	0	0	0	1	0	0	0	1	0	1	0	0	0	0	0	0	0	0	0	0	0	0	0	0	0	1	0	2	0	2	0	14	0	1	0	0
TCGA-A2-A3XW-01	0	0	0	0	1	0	0	0	0	0	0	0	1	0	0	0	0	0	0	0	0	0	0	0	0	0	0	0	0	0	0	0	1	0	0	0	2	0	0	0	0	0	1	2	0	0	0	0	2
TCGA-A2-A3XX-01	1	0	1	0	3	1	7	0	1	0	0	0	0	0	0	0	0	0	0	0	4	5	0	0	1	0	0	0	1	0	0	0	2	0	1	2	1	2	0	0	1	0	26	3	0	0	0	1	2
TCGA-A2-A3XZ-01	1	5	0	3	0	0	0	1	0	0	0	0	1	1	0	2	0	0	0	0	0	0	0	0	0	0	0	0	7	5	2	4	1	0	0	1	0	0	0	1	1	0	0	0	2	0	0	0	0
TCGA-A2-A3Y0-01	2	1	2	2	2	0	0	1	5	0	2	2	5	3	1	2	1	1	0	0	0	1	0	0	4	1	0	2	3	3	0	1	2	0	0	0	6	2	1	0	0	0	0	1	4	0	0	0	3
TCGA-A2-A4S1-01	0	0	1	1	0	0	0	0	0	0	3	3	5	0	5	9	4	0	0	2	5	0	3	8	0	0	3	1	3	2	5	7	0	0	2	0	0	0	1	2	0	0	2	2	1	0	0	1	0
TCGA-A2-A4S2-01	5	4	0	0	3	0	4	0	1	0	0	0	0	0	0	0	0	0	0	0	0	0	0	0	0	0	0	0	1	0	0	0	0	0	0	0	1	0	2	1	7	3	0	0	2	0	0	0	2
TCGA-A2-A4S3-01	2	2	0	1	1	0	0	2	0	1	2	2	4	0	1	4	5	2	1	1	1	0	0	1	1	0	0	0	5	1	2	6	0	0	1	0	1	0	2	2	0	0	1	1	0	0	0	1	1
TCGA-A7-A0CD-01	2	3	0	0	2	0	3	0	1	1	0	0	0	1	0	0	0	0	0	0	0	0	0	1	1	1	0	0	1	1	0	0	0	0	0	0	0	0	0	1	4	0	4	0	2	0	2	0	3
TCGA-A7-A0CE-01	2	0	1	3	4	0	6	0	1	0	1	1	8	3	0	2	1	0	0	0	7	2	3	3	5	0	0	0	1	1	1	0	2	0	0	2	5	0	0	0	2	0	1	2	2	0	3	2	0
TCGA-A7-A0CG-01	1	0	0	0	2	0	9	0	0	0	0	0	5	0	1	0	2	0	0	0	1	0	0	0	0	0	0	0	2	0	0	0	2	0	1	1	2	0	0	0	0	0	0	0	4	0	0	0	0
TCGA-A7-A0CH-01	0	0	0	0	1	0	2	0	1	0	0	0	1	0	0	0	1	0	0	0	1	0	0	0	0	0	0	0	0	0	0	0	1	0	0	0	1	0	0	0	2	0	0	0	0	0	0	0	0
TCGA-A7-A0CJ-01	0	0	0	1	0	1	0	1	1	0	0	1	0	0	0	1	18	3	15	4	1	1	6	0	5	0	0	1	6	8	5	5	0	0	1	0	1	9	0	11	0	0	0	0	1	3	0	2	1
TCGA-A7-A0D9-01	0	0	0	0	0	0	0	0	1	0	0	0	2	0	0	0	2	0	0	0	1	0	0	0	1	0	0	0	1	0	1	0	0	0	0	0	0	0	0	0	0	0	0	0	0	0	0	0	2
TCGA-A7-A0DA-01	2	5	2	2	0	0	9	1	0	0	0	0	2	2	0	1	1	2	1	2	2	2	10	0	1	2	1	1	4	2	0	0	1	1	1	0	5	1	0	0	2	7	29	7	0	3	4	6	1
TCGA-A7-A0DB-01	2	3	0	0	0	0	1	0	0	0	0	0	0	1	0	0	0	0	0	0	0	0	0	1	0	0	0	0	1	2	0	0	0	0	0	0	1	0	0	2	0	0	0	0	2	3	0	0	1
TCGA-A7-A13D-01	2	0	11	7	7	0	21	1	5	1	7	13	2	6	14	12	5	12	2	4	3	1	6	10	6	0	0	4	3	6	9	2	0	0	7	0	8	4	1	4	2	4	2	2	3	12	1	1	1
TCGA-A7-A13E-01	3	0	1	0	0	0	1	0	0	0	2	0	1	0	0	0	1	0	1	0	3	0	1	0	3	0	0	0	0	0	1	1	0	0	0	1	8	0	1	0	0	0	0	0	1	0	0	0	0
TCGA-A7-A13F-01	7	0	0	2	4	1	6	0	2	2	0	0	2	4	1	0	2	0	0	2	0	1	0	2	1	1	0	0	2	3	0	0	0	0	0	0	2	0	0	3	1	0	0	2	9	0	1	5	1
TCGA-A7-A13G-01	1	0	0	0	1	0	3	0	0	0	0	0	1	0	0	0	2	0	0	0	0	0	0	0	0	0	0	0	2	0	0	0	0	0	0	0	1	0	0	0	0	0	0	0	0	0	0	0	7
TCGA-A7-A26F-01	0	1	8	0	1	0	0	1	0	0	0	0	2	2	0	0	0	3	0	3	0	1	0	0	0	0	0	0	0	0	0	0	0	0	0	0	1	1	1	0	0	0	0	0	0	0	0	0	0
TCGA-A7-A26G-01	1	0	1	0	0	0	2	2	0	2	0	0	2	0	1	0	2	0	1	0	1	2	0	1	0	0	0	0	1	2	1	0	0	0	0	0	1	3	0	0	1	0	2	2	1	0	1	0	1
TCGA-A7-A26H-01	0	0	0	1	0	0	1	0	0	0	0	0	0	0	0	0	8	0	0	0	0	0	0	1	1	0	0	0	0	0	0	0	0	0	0	0	0	0	0	0	2	0	0	0	0	0	0	0	0
TCGA-A7-A26I-01	1	0	1	0	1	4	13	0	0	0	2	4	1	0	0	1	6	7	0	7	1	0	1	0	2	1	1	3	1	2	0	3	0	0	0	1	3	5	0	1	1	0	1	3	4	0	5	1	7
TCGA-A7-A2KD-01	4	5	2	1	0	0	0	1	1	2	0	0	0	1	0	0	5	5	0	0	0	1	0	0	1	2	0	0	1	0	1	0	1	1	5	0	2	4	0	1	0	0	0	0	2	1	1	1	0
TCGA-A7-A3RF-01	0	0	0	0	2	0	0	0	0	0	0	0	0	0	0	0	1	0	0	0	0	0	0	0	0	0	0	0	0	0	0	0	0	0	0	0	1	0	0	0	0	0	0	0	0	0	0	0	0
TCGA-A7-A425-01	1	2	0	0	3	0	8	0	0	0	0	0	0	1	0	0	0	0	0	0	3	3	0	1	1	1	0	0	0	1	0	0	0	0	0	0	2	0	3	0	2	0	1	3	0	0	0	1	0
TCGA-A7-A4SD-01	2	4	2	5	1	1	6	2	2	0	0	1	4	0	0	1	3	1	3	2	8	0	9	1	4	0	0	0	13	0	0	0	2	0	14	10	1	1	0	0	4	7	18	5	4	1	1	7	2
TCGA-A7-A4SE-01	6	0	0	3	1	0	17	0	3	0	1	0	5	0	1	6	1	1	3	3	3	1	4	5	0	0	2	0	11	1	4	4	0	0	0	0	7	1	3	3	7	0	10	1	3	1	4	5	6
TCGA-A7-A56D-01	3	3	0	0	1	0	2	0	0	0	0	0	3	3	2	3	2	0	0	3	0	0	3	0	0	0	0	0	3	0	0	0	0	0	0	1	2	9	11	5	1	0	0	1	0	0	0	1	11
TCGA-A7-A5ZV-01	15	8	48	5	3	2	12	0	0	0	2	2	2	4	3	0	17	7	13	0	8	1	16	0	1	0	0	0	6	4	0	0	0	0	9	1	13	8	7	0	4	4	2	0	4	12	7	4	2
TCGA-A7-A5ZW-01	0	0	0	0	0	0	1	0	0	0	0	0	0	0	0	0	1	0	0	0	0	0	0	0	1	0	0	0	3	0	0	0	0	0	0	0	3	0	0	0	0	0	0	0	8	0	0	0	0
TCGA-A7-A5ZX-01	0	0	0	0	2	1	4	0	2	0	0	0	2	0	0	0	0	0	0	0	2	0	0	0	0	0	0	0	0	0	0	0	0	0	0	0	0	0	0	0	0	0	0	0	0	0	0	0	1
TCGA-A7-A6VV-01	4	4	0	4	7	2	5	0	4	6	1	2	8	0	3	0	3	5	1	1	3	5	9	0	3	0	2	0	4	3	0	2	0	0	4	0	7	8	1	1	8	0	0	3	12	0	1	2	2
TCGA-A7-A6VW-01	3	3	2	4	3	1	2	3	1	0	2	1	8	2	1	4	10	0	0	2	1	0	0	2	2	0	0	0	19	0	0	0	0	0	7	2	6	1	3	7	0	0	2	1	9	0	8	8	2
TCGA-A7-A6VX-01	2	2	0	0	1	0	2	1	5	1	0	0	5	6	1	0	9	0	1	1	2	0	4	2	1	0	0	0	5	0	1	2	0	0	1	0	3	0	1	0	0	0	0	0	4	0	4	3	3
TCGA-A7-A6VY-01	6	2	1	6	4	2	9	8	2	2	5	5	2	0	7	6	1	2	2	3	0	3	3	6	5	4	0	1	2	5	2	5	0	0	1	2	6	6	0	3	3	1	3	5	4	1	6	9	1
TCGA-A8-A06N-01	1	0	1	1	1	0	0	4	1	0	0	0	5	0	0	0	4	0	0	0	0	0	0	0	0	0	0	0	5	0	1	5	0	0	0	0	1	0	0	2	0	0	0	0	2	1	0	0	1
TCGA-A8-A06O-01	0	1	2	0	1	0	2	0	3	0	0	0	2	0	0	0	4	0	0	4	1	0	0	2	1	0	1	1	1	0	0	0	0	0	0	0	0	0	0	1	4	3	5	2	1	2	0	1	1
TCGA-A8-A06P-01	0	0	0	0	0	0	0	0	0	0	0	0	1	0	0	0	1	0	0	0	2	0	0	0	0	0	0	0	0	0	0	0	0	0	0	0	1	0	0	0	1	0	0	0	0	0	0	0	0
TCGA-A8-A06Q-01	1	0	4	1	0	0	1	1	2	0	0	3	1	0	0	0	7	1	9	8	3	1	3	4	0	0	0	0	4	0	2	2	2	0	2	2	1	0	1	2	1	0	0	0	9	0	15	4	7
TCGA-A8-A06R-01	10	6	14	5	20	9	31	5	0	0	0	0	2	1	1	3	13	2	8	2	3	1	7	1	1	0	6	1	15	0	6	1	3	0	0	0	2	6	3	2	2	4	16	1	6	15	88	15	5
TCGA-A8-A06T-01	0	0	0	0	2	0	0	3	4	0	6	2	2	0	0	1	0	0	0	0	0	0	0	1	0	0	0	0	0	0	0	0	1	0	0	0	1	0	0	2	0	0	0	0	8	0	2	7	0
TCGA-A8-A06U-01	5	2	0	0	1	0	5	2	4	0	1	0	3	0	5	3	8	2	4	2	28	17	45	8	1	1	1	1	5	3	19	3	0	0	0	0	3	0	15	8	1	1	2	0	3	0	1	3	7
TCGA-A8-A06X-01	0	0	0	1	1	0	7	0	1	0	2	3	2	0	1	5	2	0	2	2	0	0	3	1	1	0	0	0	11	0	10	1	1	1	0	3	2	1	1	2	0	0	2	3	4	0	5	6	5
TCGA-A8-A06Y-01	2	0	1	0	1	0	3	1	0	0	0	0	3	4	0	0	0	0	0	0	0	0	0	1	0	0	0	0	2	3	0	0	1	0	0	1	1	0	0	2	0	0	0	0	1	2	0	0	0
TCGA-A8-A06Z-01	0	0	0	0	1	0	2	0	11	0	0	2	4	0	3	5	9	1	6	9	1	0	2	0	5	0	4	1	4	0	9	5	1	0	1	2	0	0	3	0	4	0	0	0	11	0	0	0	0
TCGA-A8-A075-01	5	0	0	1	1	0	1	1	3	0	0	0	1	0	0	2	3	0	0	3	2	0	2	4	2	0	0	2	7	2	0	2	7	4	4	2	3	0	1	1	1	0	0	1	2	0	1	3	0
TCGA-A8-A076-01	2	0	0	0	3	0	4	0	0	0	0	0	1	0	0	0	0	0	3	0	1	0	0	0	0	0	0	0	0	0	0	0	0	0	0	0	11	10	0	1	0	0	1	1	1	3	1	1	1
TCGA-A8-A079-01	7	1	3	2	0	0	0	1	0	0	0	0	1	0	0	0	0	0	0	0	2	0	0	2	0	0	0	0	4	0	5	2	1	1	0	1	0	0	0	0	2	1	0	0	14	1	0	0	0
TCGA-A8-A07B-01	0	0	0	0	1	1	2	1	11	1	0	2	1	0	0	0	1	0	0	1	1	0	0	1	1	1	0	0	4	5	3	1	1	0	0	1	1	0	0	0	3	0	0	2	2	1	0	4	1
TCGA-A8-A07E-01	0	0	1	0	0	0	1	0	0	0	0	0	0	0	0	0	1	0	0	1	0	0	0	0	1	0	0	0	6	0	4	0	0	0	0	0	0	0	0	0	0	0	0	0	1	0	0	0	1
TCGA-A8-A07F-01	4	0	0	1	0	0	1	0	2	0	0	0	3	0	0	0	2	0	0	0	1	0	0	0	0	0	0	0	0	0	0	0	0	0	0	0	2	0	0	0	0	0	0	0	2	1	4	0	1
TCGA-A8-A07G-01	0	1	0	1	1	0	8	0	1	0	1	0	0	1	1	0	1	0	0	0	5	4	23	0	0	0	4	5	2	1	1	0	0	0	4	3	1	0	1	3	1	0	2	0	1	1	1	2	0
TCGA-A8-A07I-01	8	0	5	0	0	0	62	0	0	0	0	0	1	0	0	0	0	0	0	0	0	0	0	0	0	0	0	0	0	0	0	0	0	0	0	0	1	0	2	0	0	0	2	0	0	0	0	0	2
TCGA-A8-A07J-01	0	0	0	0	0	0	0	0	4	0	0	0	0	0	0	0	3	0	3	1	2	1	5	0	0	0	0	0	1	0	0	0	1	0	0	0	0	0	0	0	3	0	7	0	6	0	3	0	1
TCGA-A8-A07L-01	12	0	4	10	3	0	4	1	1	0	2	1	7	0	5	1	7	0	3	5	3	0	4	0	2	0	3	0	6	0	2	1	0	0	3	0	3	0	1	1	1	0	2	1	4	0	2	1	0
TCGA-A8-A07O-01	1	0	27	0	1	0	19	1	4	0	2	0	3	1	0	1	0	0	4	0	0	0	4	0	2	0	2	0	3	0	1	0	1	0	3	0	7	0	4	0	2	0	2	0	4	0	3	0	0
TCGA-A8-A07P-01	2	0	2	0	3	0	0	0	0	0	0	0	0	1	0	0	2	0	0	0	1	0	0	0	0	0	1	0	1	0	0	0	0	0	0	0	0	0	0	0	1	0	0	0	1	0	1	0	2
TCGA-A8-A07U-01	1	0	0	0	4	1	7	5	0	0	0	0	0	1	0	0	0	0	0	1	0	0	0	1	2	2	0	0	0	1	0	0	0	0	0	1	2	1	0	0	0	0	0	0	3	1	0	0	1
TCGA-A8-A07W-01	0	1	0	0	1	0	6	0	0	0	0	0	0	1	0	0	3	4	0	1	0	0	3	1	1	0	1	0	1	3	1	1	1	0	1	0	2	0	0	1	0	0	0	0	7	2	2	3	1
TCGA-A8-A07Z-01	2	4	0	1	1	0	2	0	2	2	0	0	4	5	0	0	0	0	0	0	0	1	0	0	1	1	0	0	1	2	0	0	0	0	0	0	1	0	2	0	1	2	1	0	3	4	0	0	0
TCGA-A8-A081-01	6	1	0	2	0	0	7	5	0	0	1	1	2	0	2	3	4	0	0	4	0	0	9	3	4	0	0	0	3	0	0	0	0	0	0	0	7	0	0	0	3	3	1	0	6	16	18	0	0
TCGA-A8-A082-01	2	0	0	0	0	0	0	0	1	0	0	0	1	0	0	0	0	0	0	0	0	0	0	0	0	0	0	0	0	0	0	0	0	0	0	0	0	0	0	0	4	0	0	0	4	0	0	0	1
TCGA-A8-A083-01	1	0	0	0	0	0	1	0	0	0	0	0	0	0	0	0	1	0	0	0	0	0	0	0	0	0	0	0	1	0	0	0	0	0	0	0	1	0	2	0	0	0	0	0	0	0	0	0	2
TCGA-A8-A085-01	1	0	0	0	2	0	3	0	0	0	0	0	8	0	0	0	0	0	0	0	1	0	1	2	9	0	0	0	1	0	1	0	0	0	0	0	0	0	0	0	1	0	1	0	2	0	0	0	0
TCGA-A8-A086-01	3	2	0	0	0	0	0	1	0	0	0	0	0	0	0	0	0	0	0	0	0	0	0	0	0	0	0	0	1	0	0	0	0	0	0	0	1	0	3	0	0	0	0	0	0	0	0	0	1
TCGA-A8-A08A-01	3	0	0	0	0	0	1	0	0	0	0	0	0	0	0	0	0	0	0	0	0	0	0	0	1	0	0	0	1	0	0	0	0	0	0	0	0	0	0	0	1	0	0	0	0	0	1	0	0
TCGA-A8-A08B-01	1	2	0	0	1	0	11	0	0	0	0	0	1	2	0	0	2	1	0	1	2	1	4	3	1	0	0	0	6	0	5	1	1	0	0	1	1	0	1	0	2	0	2	0	2	0	2	0	3
TCGA-A8-A08G-01	3	3	0	2	1	0	2	0	2	2	0	0	1	2	0	0	0	0	0	0	1	3	0	1	0	0	0	0	1	1	1	3	1	1	0	2	0	0	0	1	0	0	0	0	0	1	0	0	1
TCGA-A8-A08H-01	3	0	0	0	2	0	0	0	1	0	0	0	0	0	1	0	2	0	0	0	1	0	0	0	0	0	0	0	0	0	0	0	0	0	0	0	1	0	0	0	2	0	0	0	1	0	0	0	0
TCGA-A8-A08I-01	10	0	4	3	0	0	7	0	3	0	0	0	2	2	0	0	1	0	2	1	0	0	1	2	0	0	0	0	8	1	2	0	0	0	0	0	7	0	0	1	5	0	5	3	27	2	33	8	2
TCGA-A8-A08J-01	2	1	0	0	3	15	49	12	0	0	0	0	10	0	4	0	0	0	1	1	3	0	1	1	2	0	0	0	0	0	2	0	1	0	0	0	3	0	1	1	1	0	0	0	3	0	0	0	1
TCGA-A8-A08L-01	4	0	1	2	1	0	7	3	8	0	3	4	4	0	5	5	2	0	3	0	0	0	5	5	0	0	0	0	6	0	0	1	0	0	0	0	9	0	0	3	4	0	7	6	2	0	9	2	1
TCGA-A8-A08O-01	1	3	1	2	0	0	0	1	0	0	0	0	43	5	1	3	6	1	0	0	0	0	0	0	0	0	1	1	0	0	0	1	1	0	0	1	0	0	0	1	7	0	0	7	18	0	0	12	1
TCGA-A8-A08P-01	2	2	0	0	3	1	7	0	1	0	5	1	1	7	18	8	1	0	1	0	5	8	30	8	2	0	0	0	4	6	12	5	2	0	0	3	0	1	0	0	1	1	2	1	2	7	7	4	0
TCGA-A8-A08R-01	0	2	2	0	2	1	9	3	2	1	0	1	7	2	0	1	3	1	1	0	0	2	5	1	1	0	0	0	9	0	3	0	1	1	1	4	10	1	0	0	0	0	5	0	4	2	1	2	1
TCGA-A8-A08T-01	1	0	1	0	1	0	2	0	2	0	0	0	0	0	0	0	1	0	0	0	0	1	0	0	1	0	5	0	2	0	3	0	0	0	0	0	12	1	0	0	2	0	1	0	0	1	0	0	2
TCGA-A8-A08X-01	1	2	1	0	3	1	4	0	1	0	5	1	1	2	0	0	3	0	0	3	0	0	1	3	3	0	0	1	0	3	1	1	0	0	0	0	1	1	0	1	0	2	8	0	0	0	0	0	0
TCGA-A8-A08Z-01	0	0	1	0	1	0	2	0	3	0	0	0	0	0	0	0	0	0	0	0	4	0	0	0	0	0	0	0	1	0	0	0	0	0	0	0	1	0	0	0	1	0	0	0	0	0	0	0	0
TCGA-A8-A090-01	2	5	0	2	0	0	14	6	0	0	0	0	0	1	0	1	0	0	0	0	0	0	0	1	0	0	0	0	0	0	0	1	0	0	0	0	1	0	0	2	1	0	0	1	10	0	0	9	1
TCGA-A8-A091-01	1	1	0	0	1	2	0	0	1	1	0	0	2	3	0	0	0	0	0	0	1	0	0	0	0	0	0	0	0	0	0	1	1	1	0	0	1	2	1	0	0	0	0	0	0	1	0	0	6
TCGA-A8-A092-01	6	0	1	0	0	0	1	0	0	0	0	0	2	0	0	0	0	0	0	0	1	0	0	2	0	0	0	0	1	2	0	0	0	0	0	0	0	0	0	0	0	0	0	0	1	0	0	1	1
TCGA-A8-A093-01	2	5	2	0	5	0	6	0	0	0	0	0	2	3	0	0	0	0	1	1	1	0	0	2	0	0	0	0	2	3	0	0	0	0	0	0	1	0	0	2	0	0	0	0	1	2	0	0	0
TCGA-A8-A094-01	2	2	0	1	1	1	1	0	4	0	1	5	3	0	0	1	1	0	2	0	0	2	0	1	2	1	0	0	13	10	0	13	0	0	0	0	5	2	1	0	0	0	0	0	3	0	10	1	0
TCGA-A8-A095-01	2	0	0	0	0	0	4	0	0	0	0	0	0	0	0	0	0	0	0	0	0	0	0	0	0	0	0	0	0	0	0	0	0	0	0	0	0	0	0	1	0	0	0	0	0	0	0	0	0
TCGA-A8-A096-01	0	0	0	0	0	0	1	0	0	0	0	0	0	0	0	0	0	0	0	0	1	0	0	0	0	0	0	0	1	0	0	0	0	0	0	0	0	0	0	0	0	0	0	0	0	0	0	0	1
TCGA-A8-A097-01	5	0	2	0	0	1	4	0	1	1	1	4	0	1	0	0	1	0	0	1	1	0	2	1	0	0	0	0	0	1	0	4	2	0	0	2	2	0	0	3	3	0	1	1	12	0	2	4	1
TCGA-A8-A099-01	4	0	1	0	1	0	2	0	0	0	0	0	1	0	0	0	1	0	0	1	0	0	0	1	0	0	0	0	1	0	0	0	0	0	0	0	0	0	0	0	0	0	1	0	2	0	0	0	0
TCGA-A8-A09A-01	2	2	1	0	1	0	1	2	2	0	0	1	4	1	0	1	0	0	0	1	2	3	0	2	2	0	0	0	2	1	0	0	1	0	2	0	8	4	1	1	1	0	2	0	4	2	0	1	1
TCGA-A8-A09B-01	1	2	0	0	1	0	2	0	1	1	0	0	4	5	0	0	0	0	0	0	1	0	0	2	0	0	0	0	9	0	0	0	0	0	0	0	0	0	0	1	0	0	0	0	0	0	0	1	1
TCGA-A8-A09C-01	10	0	0	0	1	0	4	0	1	0	1	1	0	0	1	0	0	0	0	0	0	0	1	0	1	0	0	0	4	0	0	1	1	0	24	1	5	0	9	0	0	0	2	0	5	0	1	0	1
TCGA-A8-A09D-01	0	0	0	0	0	0	1	0	2	0	3	0	3	1	1	0	6	0	12	9	2	0	0	0	0	0	0	0	0	0	1	0	0	0	0	0	0	0	1	0	0	0	0	0	0	1	2	0	0
TCGA-A8-A09G-01	11	1	10	1	0	0	1	0	0	0	0	0	1	1	1	0	0	0	0	0	1	0	0	0	0	0	0	0	1	0	0	0	0	0	1	0	0	0	0	0	0	0	0	0	1	0	0	0	1
TCGA-A8-A09I-01	6	0	0	1	1	1	3	0	0	0	0	0	1	2	1	0	3	0	3	1	1	0	1	0	1	2	0	0	2	4	0	1	0	0	0	0	0	1	0	0	1	0	0	0	2	3	0	1	2
TCGA-A8-A09M-01	0	1	0	0	0	1	4	5	1	1	0	0	2	0	1	1	0	1	0	1	1	0	0	1	2	2	0	1	4	1	2	5	0	0	0	0	2	3	0	0	0	0	0	0	1	4	1	3	0
TCGA-A8-A09N-01	0	0	9	1	2	1	6	7	8	0	1	1	12	1	2	7	0	0	9	7	3	0	6	10	0	0	2	0	1	0	7	7	1	0	0	1	1	0	5	7	0	0	2	3	11	1	10	8	0
TCGA-A8-A09Q-01	2	1	0	1	0	0	8	9	0	0	0	0	11	13	35	10	1	0	7	0	1	0	4	0	0	0	0	1	2	4	3	7	0	0	3	0	6	3	7	1	0	0	5	0	28	1	20	3	7
TCGA-A8-A09R-01	1	0	0	0	2	0	3	0	0	0	0	0	0	0	0	0	0	0	0	0	3	0	0	4	0	0	0	0	1	0	0	0	2	0	1	1	0	0	0	1	0	0	0	0	1	2	0	0	1
TCGA-A8-A09T-01	1	0	0	1	0	0	0	0	0	0	0	0	2	3	0	0	1	0	0	0	1	0	1	0	2	0	0	0	1	0	0	0	0	0	0	0	3	0	1	0	0	0	0	0	2	3	0	0	0
TCGA-A8-A09V-01	2	0	0	0	0	0	1	0	0	0	0	0	2	0	1	0	1	0	0	0	0	0	0	0	0	0	0	0	0	0	0	0	0	0	0	0	0	0	0	0	0	0	0	0	0	0	0	0	0
TCGA-A8-A09W-01	2	0	1	0	0	0	7	0	1	0	0	0	5	0	6	0	1	0	1	2	4	0	2	0	3	0	0	0	3	0	2	0	1	0	1	0	1	0	0	0	1	0	1	0	3	0	1	0	0
TCGA-A8-A09X-01	5	2	0	2	2	0	0	0	3	0	0	0	0	0	0	0	1	2	0	2	2	3	1	4	0	0	0	0	2	3	0	0	0	0	2	1	1	0	0	2	1	0	0	0	0	0	0	1	1
TCGA-A8-A09Z-01	0	0	0	0	2	0	3	0	0	0	1	0	1	0	0	0	2	0	0	0	0	0	0	0	0	0	0	0	4	0	0	0	0	0	0	0	0	0	3	0	0	0	0	0	0	0	0	0	0
TCGA-A8-A0A1-01	7	0	0	0	1	0	2	0	0	0	1	0	1	0	0	0	1	0	0	0	1	0	0	0	0	0	0	0	1	0	0	0	1	0	0	1	1	0	0	2	1	0	0	0	0	0	0	0	0
TCGA-A8-A0A2-01	1	2	0	0	1	0	3	0	1	1	0	0	2	3	0	0	1	0	0	0	0	1	0	0	0	0	0	0	3	0	0	0	0	0	0	0	1	0	0	2	2	0	0	0	0	0	0	0	1
TCGA-A8-A0A4-01	1	0	0	1	3	0	3	1	1	0	0	0	3	0	0	0	4	0	0	1	0	0	0	0	0	0	0	0	1	0	0	0	0	0	0	0	2	0	4	2	15	0	1	3	11	0	0	0	0
TCGA-A8-A0A6-01	4	3	22	0	0	0	2	0	0	0	0	0	0	1	0	0	0	0	0	0	1	0	0	0	0	0	0	0	1	0	0	0	0	0	0	0	1	0	0	0	0	0	0	0	1	4	2	0	0
TCGA-A8-A0A7-01	0	0	0	0	0	0	0	0	0	0	0	0	3	0	2	0	0	0	0	0	0	0	0	0	0	0	0	0	0	0	0	0	0	0	0	0	0	0	0	0	0	0	0	0	3	3	0	0	0
TCGA-A8-A0A9-01	0	0	0	0	1	1	2	0	2	2	0	0	1	2	0	0	0	0	0	0	0	0	0	0	0	0	0	0	0	0	0	1	0	0	0	0	0	0	1	0	0	0	0	0	0	1	0	0	0
TCGA-A8-A0AB-01	0	3	2	0	1	0	2	0	2	2	0	0	2	3	0	0	0	0	0	0	0	0	0	0	0	0	0	0	2	0	0	3	0	0	0	0	1	0	0	0	0	0	0	0	4	0	0	5	0
TCGA-A8-A0AD-01	1	0	0	0	1	1	0	1	1	0	0	0	2	0	1	0	2	0	0	0	0	0	0	0	1	0	0	1	0	0	0	1	0	0	0	0	2	0	0	1	71	18	48	6	22	7	11	3	0
TCGA-AC-A23C-01	2	0	0	0	0	0	6	1	2	0	0	1	0	0	0	1	3	0	0	0	0	0	0	1	1	0	0	0	3	0	0	0	1	0	0	0	2	1	0	1	8	0	37	6	1	0	0	1	1
TCGA-AC-A23E-01	0	1	0	0	0	0	1	0	1	1	0	0	1	2	0	0	0	0	0	0	2	0	0	0	0	0	0	0	2	3	0	0	0	0	0	0	0	0	0	1	0	0	0	0	0	0	0	1	3
TCGA-AC-A23H-01	2	2	0	0	0	1	1	1	1	1	0	1	3	0	2	6	2	0	1	3	0	0	1	2	0	0	0	0	3	0	0	1	0	0	0	0	1	1	0	0	2	2	0	0	2	1	0	0	3
TCGA-AC-A2B8-01	1	0	0	0	1	0	1	2	0	0	0	0	1	0	0	0	0	0	0	0	1	0	0	0	0	0	0	0	0	0	0	0	1	0	0	1	0	0	0	0	0	0	1	0	0	0	0	0	0
TCGA-AC-A2BK-01	12	4	5	1	3	1	11	0	1	0	2	0	2	0	0	2	6	0	3	0	3	3	0	3	3	0	0	0	5	1	0	2	0	0	1	0	13	0	0	0	1	0	2	0	5	2	1	0	0
TCGA-AC-A2BM-01	7	1	5	0	0	0	6	1	5	0	0	0	34	7	12	13	0	0	1	1	0	0	0	1	0	0	0	0	3	1	2	6	0	0	0	0	1	0	3	5	3	0	0	0	17	0	0	0	0
TCGA-AC-A2FB-01	4	0	0	0	1	0	0	1	0	0	0	0	0	0	0	0	1	0	0	0	0	0	0	0	0	0	0	0	0	0	0	0	0	0	0	0	0	0	0	0	0	0	0	0	2	0	0	0	0
TCGA-AC-A2FF-01	2	0	0	0	2	0	0	0	0	0	0	0	3	0	1	0	0	0	0	0	1	0	0	0	0	0	0	0	0	0	0	0	0	0	0	0	1	0	0	0	0	0	0	0	3	0	0	0	0
TCGA-AC-A2FG-01	0	0	0	0	3	0	9	1	0	0	0	0	1	0	0	0	0	0	0	0	1	0	0	0	0	0	0	0	0	0	0	0	0	0	0	0	0	0	0	1	0	0	0	0	0	0	0	0	0
TCGA-AC-A2FK-01	2	0	0	0	0	0	0	0	0	0	0	0	1	0	0	0	0	0	0	0	0	0	0	0	0	0	0	0	1	0	0	0	0	0	0	0	1	0	0	0	0	0	0	0	0	0	0	0	0
TCGA-AC-A2FO-01	2	1	0	0	1	0	4	0	1	0	0	0	0	0	0	0	0	0	0	0	0	0	0	0	1	0	0	0	3	0	0	0	0	0	0	0	0	0	0	0	0	0	0	0	1	0	0	0	2
TCGA-AC-A2QH-01	0	0	1	0	1	0	0	0	0	0	1	0	3	6	14	3	2	1	1	0	7	1	0	5	0	0	0	0	0	1	3	1	0	0	0	0	2	0	0	0	0	1	1	0	4	0	2	0	0
TCGA-AC-A3HN-01	2	1	1	0	1	0	0	2	0	0	0	0	0	0	0	0	0	0	0	0	0	0	0	0	1	0	0	0	0	0	0	0	1	0	0	1	1	0	0	2	0	0	0	0	0	0	0	0	1
TCGA-AC-A3OD-01	1	3	0	0	4	1	7	2	0	0	0	0	0	0	0	0	10	0	1	5	2	0	1	3	1	0	0	0	3	0	0	0	0	0	0	0	4	0	0	0	1	0	0	0	5	0	0	1	1
TCGA-AC-A3QP-01	0	0	0	0	2	0	0	0	0	0	0	0	0	0	0	0	0	0	0	0	0	0	0	0	0	0	0	0	0	0	0	0	2	0	0	0	2	0	0	0	0	0	0	0	1	0	0	0	1
TCGA-AC-A3QQ-01	3	0	1	0	3	0	5	0	0	0	1	0	0	0	0	0	0	0	0	0	0	0	0	0	0	0	0	0	0	0	0	0	0	0	0	0	0	0	0	0	0	0	0	0	1	0	0	0	0
TCGA-AC-A3W5-01	4	1	1	1	2	0	3	0	0	1	0	1	3	0	0	1	1	1	0	2	3	0	0	2	2	0	0	1	1	1	1	0	0	0	0	0	2	1	6	0	1	0	0	1	0	1	0	1	3
TCGA-AC-A3YI-01	0	0	0	0	0	0	0	0	1	0	0	0	1	0	0	0	0	0	0	0	1	0	0	0	0	0	0	0	1	0	0	0	0	0	0	0	0	0	0	0	0	0	0	0	0	0	0	0	0
TCGA-AC-A3YJ-01	0	0	0	0	0	0	4	0	0	0	0	0	0	0	0	0	1	0	0	0	0	0	0	0	1	0	1	0	0	0	0	0	0	0	0	0	3	0	0	0	0	0	0	0	1	0	0	0	0
TCGA-AC-A4ZE-01	6	0	0	2	5	1	9	0	0	0	0	0	1	0	0	0	0	0	0	0	0	0	0	0	0	0	0	0	0	0	2	1	0	0	0	0	0	0	0	0	1	0	0	1	2	0	2	0	0
TCGA-AC-A5EH-01	1	2	0	0	1	0	0	2	0	0	0	0	5	1	2	5	3	0	1	4	0	0	1	2	5	0	4	0	5	0	0	0	2	0	0	2	1	0	0	2	2	0	1	0	9	1	0	0	3
TCGA-AC-A5EI-01	4	4	0	0	2	0	0	0	0	0	0	0	0	1	0	0	2	3	1	0	1	2	4	1	0	0	0	0	1	2	0	0	0	0	0	0	2	2	3	0	0	0	0	0	1	2	0	0	0
TCGA-AC-A5XS-01	2	0	5	1	0	0	3	0	0	0	0	0	3	0	0	0	1	0	0	0	0	0	0	0	2	0	0	0	1	0	0	0	0	0	0	0	0	0	0	0	2	0	5	0	1	4	0	1	0
TCGA-AC-A5XU-01	1	0	3	0	1	0	3	0	0	0	0	0	1	0	0	0	4	0	1	3	2	3	2	5	0	0	0	0	0	0	0	0	0	0	0	0	1	5	1	7	0	0	0	0	0	0	0	1	1
TCGA-AC-A62V-01	6	0	0	0	1	1	16	6	2	0	0	0	11	0	2	0	1	0	1	2	5	0	0	0	10	0	16	4	17	0	35	8	0	0	2	3	1	0	1	0	3	0	0	0	2	0	1	1	0
TCGA-AC-A62X-01	4	1	0	2	1	0	2	0	3	2	0	0	1	2	0	0	4	5	0	0	1	0	2	0	2	2	0	0	5	6	0	1	4	2	0	0	2	0	0	0	0	0	2	0	0	0	2	0	1
TCGA-AC-A62Y-01	0	0	0	0	0	0	1	0	1	0	0	1	0	0	0	1	1	0	0	0	0	0	0	0	0	0	0	0	7	0	0	0	1	0	0	0	1	0	0	0	0	0	0	0	4	1	0	0	0
TCGA-AC-A6IV-01	0	1	0	0	2	0	0	2	0	0	0	0	0	0	0	0	0	0	1	0	0	0	0	0	0	0	0	0	0	0	0	0	0	0	0	0	0	0	0	0	0	0	0	0	2	0	0	0	0
TCGA-AC-A6IW-01	1	1	9	7	2	1	4	2	8	0	0	8	4	6	1	2	4	0	3	2	4	0	7	1	0	0	0	0	3	4	0	0	0	0	0	0	5	6	0	1	8	1	2	9	4	0	2	1	3
TCGA-AC-A6IX-01	2	0	1	0	1	0	3	0	1	0	0	0	0	0	0	0	2	0	0	0	0	0	0	0	1	0	0	0	1	0	0	0	0	0	0	0	1	0	1	0	0	0	0	0	1	0	0	0	0
TCGA-AC-A6NO-01	3	0	1	0	1	0	4	1	0	0	0	0	1	0	0	0	0	0	0	0	1	0	0	0	0	0	0	0	0	0	0	0	0	0	0	0	1	0	0	0	0	0	0	0	1	0	0	0	3
TCGA-AC-A7VB-01	1	0	0	0	0	0	3	0	0	0	0	0	1	0	0	0	6	0	0	3	1	0	0	0	0	0	0	0	1	0	0	0	0	0	1	0	0	0	1	0	1	0	0	0	2	0	0	0	0
TCGA-AC-A7VC-01	1	0	0	1	0	0	1	1	0	0	0	0	4	1	0	0	0	0	0	0	1	1	0	0	0	0	0	0	1	2	0	0	0	0	0	0	0	0	0	1	1	0	0	1	1	0	0	2	2
TCGA-AC-A8OP-01	1	3	0	0	3	0	4	0	0	0	0	0	0	0	0	0	1	0	0	1	1	1	0	0	1	1	0	0	1	0	0	0	0	0	1	1	0	0	0	0	2	2	0	0	1	2	0	0	2
TCGA-AC-A8OQ-01	2	6	3	6	2	0	10	4	0	1	0	0	3	0	1	1	3	7	0	2	5	2	0	4	2	3	0	1	0	1	2	2	2	0	3	0	16	6	4	8	2	0	2	0	1	0	1	1	1
TCGA-AC-A8OR-01	1	0	0	0	0	0	0	0	0	0	0	0	0	0	0	0	1	0	0	0	1	0	0	0	1	0	0	0	0	0	0	0	1	0	0	0	0	0	0	0	0	0	0	0	6	0	0	0	1
TCGA-AC-A8OS-01	0	0	0	0	0	0	0	0	1	0	0	0	2	0	0	0	2	0	0	0	1	0	0	0	0	0	0	0	0	0	0	0	1	0	0	0	1	0	0	0	1	0	0	0	1	0	1	0	2
TCGA-AN-A03X-01	5	0	0	0	1	0	2	0	0	0	0	0	0	0	0	0	0	0	0	0	0	0	1	0	0	0	0	0	0	0	0	0	1	0	1	0	0	0	0	0	0	0	0	0	0	0	0	0	1
TCGA-AN-A03Y-01	3	0	1	1	2	0	6	0	0	0	0	0	3	0	0	0	0	0	0	0	0	0	0	1	0	0	0	0	2	3	0	0	2	0	2	0	1	0	2	0	0	1	0	1	2	0	0	3	0
TCGA-AN-A041-01	1	2	0	0	1	0	2	0	1	0	0	0	2	0	0	0	0	1	0	0	0	0	0	1	1	1	0	0	1	2	0	0	2	2	0	0	3	4	0	0	0	0	0	0	1	0	0	1	0
TCGA-AN-A046-01	0	1	1	0	2	1	2	1	0	0	0	0	0	0	1	0	0	0	0	0	0	0	0	0	0	0	0	0	0	0	0	0	2	0	0	0	1	0	1	0	3	0	0	0	0	0	0	0	0
TCGA-AN-A049-01	4	0	1	0	0	0	1	0	0	0	0	0	8	0	2	0	5	0	3	0	1	0	2	0	0	0	1	0	13	0	2	0	1	0	0	0	0	0	1	0	0	0	0	0	1	0	0	0	1
TCGA-AN-A04A-01	6	1	3	3	0	0	0	1	0	0	0	0	2	0	2	0	0	0	0	0	1	0	0	0	1	0	0	0	1	0	0	0	0	0	0	0	1	0	0	0	8	1	8	0	2	0	0	0	4
TCGA-AN-A04C-01	0	0	0	0	0	1	0	1	1	0	0	1	1	0	0	2	4	1	0	2	0	2	0	2	12	1	5	0	0	0	33	14	0	0	1	0	2	0	0	2	0	0	0	1	20	9	41	8	0
TCGA-AN-A04D-01	8	1	8	0	2	0	5	0	0	0	0	0	2	0	0	0	3	0	0	0	1	0	3	0	3	0	0	0	0	0	2	0	3	0	0	0	6	0	1	0	0	0	3	0	2	0	1	0	0
TCGA-AN-A0AJ-01	5	0	0	0	1	0	9	1	0	0	3	1	20	2	18	5	0	0	0	1	0	3	8	1	0	0	1	0	8	2	15	2	0	0	0	0	1	0	0	2	1	0	3	0	1	1	12	2	8
TCGA-AN-A0AK-01	1	1	0	0	1	0	4	0	1	1	0	0	0	0	0	0	4	0	0	1	1	0	0	0	0	1	0	0	2	0	2	0	1	0	1	0	4	5	1	0	0	0	0	0	1	1	0	1	1
TCGA-AN-A0AL-01	1	0	0	0	2	0	2	1	1	0	0	0	2	0	3	1	1	0	0	0	0	0	4	2	1	0	2	0	3	0	0	1	1	0	0	1	8	0	0	1	3	0	0	2	6	0	1	3	0
TCGA-AN-A0AM-01	2	7	22	5	0	0	15	6	0	0	0	0	2	0	1	2	1	1	3	1	0	0	0	1	3	0	0	0	2	0	0	0	0	0	35	5	1	0	0	2	1	0	0	0	9	5	85	16	0
TCGA-AN-A0AR-01	6	1	4	8	5	0	12	12	3	0	6	5	11	0	12	19	1	0	3	5	4	0	6	5	5	0	1	3	13	0	1	6	0	0	11	1	20	0	2	6	3	1	16	9	2	0	14	7	2
TCGA-AN-A0AS-01	0	1	1	0	0	0	3	2	0	0	0	0	0	1	0	0	0	0	1	1	1	0	1	1	6	0	2	0	2	3	0	0	0	0	0	1	1	3	1	0	0	0	1	0	1	2	6	0	0
TCGA-AN-A0AT-01	11	2	1	5	3	3	9	2	4	0	13	6	4	1	4	8	4	0	5	2	11	0	1	8	11	0	0	0	3	0	3	6	0	0	0	0	4	0	1	2	0	0	13	3	4	2	8	10	1
TCGA-AN-A0FD-01	1	2	0	0	1	0	2	3	2	0	0	0	0	0	0	0	0	0	0	0	0	0	1	0	1	0	0	0	11	5	2	1	0	0	0	0	1	0	1	0	1	0	0	0	0	0	0	0	1
TCGA-AN-A0FF-01	1	0	1	0	0	2	7	0	2	0	0	0	0	0	0	0	0	0	0	0	0	0	1	0	0	0	0	0	2	0	0	0	0	0	0	0	0	0	0	0	0	0	1	0	7	0	0	0	1
TCGA-AN-A0FJ-01	3	0	30	12	2	0	18	9	3	0	14	12	3	0	17	16	5	4	2	4	3	1	10	5	5	0	3	3	10	0	1	4	0	0	3	0	4	0	0	2	4	2	17	6	12	0	8	10	0
TCGA-AN-A0FK-01	9	3	10	1	0	0	3	0	0	0	0	0	1	0	0	0	0	0	0	0	0	0	0	0	0	0	0	0	1	0	0	0	0	0	0	0	0	0	1	2	0	0	0	0	1	0	0	2	0
TCGA-AN-A0FL-01	11	1	24	8	1	0	19	2	3	0	0	0	2	0	12	0	8	0	2	1	2	0	21	0	0	0	3	0	4	0	6	0	7	0	1	0	10	0	0	0	1	1	25	0	3	0	10	0	3
TCGA-AN-A0FN-01	0	1	0	0	0	0	0	1	1	0	0	0	0	0	0	0	0	0	1	0	1	0	0	0	1	0	0	0	0	0	0	0	0	0	0	0	0	0	0	0	0	0	0	0	0	0	0	0	0
TCGA-AN-A0FS-01	1	0	0	0	3	0	6	0	4	0	0	0	2	0	1	0	2	0	0	0	2	0	1	0	1	0	0	0	4	0	2	0	0	0	1	0	0	0	0	0	3	0	2	0	2	0	1	0	0
TCGA-AN-A0FT-01	3	2	1	0	1	0	48	0	10	6	1	4	2	6	21	15	1	0	0	0	9	1	3	0	5	0	0	0	11	1	2	0	2	0	0	0	11	0	1	1	1	0	4	4	1	0	2	0	2
TCGA-AN-A0FV-01	1	13	0	9	1	0	3	1	0	0	0	0	1	1	1	4	0	0	0	0	0	0	3	4	13	7	0	3	1	2	3	4	0	0	0	0	4	5	0	2	0	0	0	0	0	4	1	2	1
TCGA-AN-A0FW-01	4	7	1	1	0	0	1	0	4	3	0	1	1	3	0	3	2	2	0	2	0	2	3	5	1	1	0	1	3	5	0	5	0	0	0	0	4	1	0	0	0	1	0	2	8	7	0	2	0
TCGA-AN-A0FX-01	2	0	4	1	2	0	9	0	1	1	3	3	4	0	1	3	1	0	0	1	1	0	10	2	2	0	0	2	19	0	2	6	0	0	11	0	4	0	3	3	1	0	3	1	4	0	0	3	0
TCGA-AN-A0FY-01	0	1	1	2	0	0	0	1	2	2	0	0	0	3	2	0	2	2	0	0	1	2	0	0	1	1	0	2	1	3	0	2	0	0	0	0	1	2	2	1	0	0	0	0	0	0	0	1	4
TCGA-AN-A0FZ-01	1	0	24	1	0	0	0	1	0	0	0	0	3	4	1	0	2	0	0	2	0	0	2	2	1	0	0	0	1	0	0	0	5	2	0	0	2	1	1	0	0	0	1	0	1	0	0	0	14
TCGA-AN-A0XL-01	0	0	0	0	1	0	2	1	1	0	0	1	0	0	0	0	0	0	0	0	3	0	0	2	0	0	0	0	0	0	0	1	0	0	1	0	0	0	2	1	0	0	0	0	0	0	0	0	0
TCGA-AN-A0XN-01	1	1	1	0	1	0	3	0	1	0	0	3	17	2	18	6	1	1	2	1	3	0	1	2	1	0	0	0	11	26	86	30	0	0	3	1	5	1	3	2	0	0	1	0	2	2	6	5	1
TCGA-AN-A0XO-01	6	0	0	1	0	1	3	0	2	0	0	0	1	0	0	0	0	0	0	0	0	0	1	0	3	0	0	0	1	0	0	0	0	0	0	0	0	0	1	0	0	0	0	0	0	0	0	0	0
TCGA-AN-A0XP-01	1	5	1	2	0	0	1	0	1	1	0	0	2	3	0	0	0	0	0	0	1	0	0	0	1	1	0	0	0	1	0	0	0	0	0	0	1	0	0	0	0	0	0	0	2	0	1	0	0
TCGA-AN-A0XR-01	0	0	2	0	1	0	4	0	1	0	0	0	3	0	1	0	0	0	0	0	1	0	0	0	0	0	0	0	1	0	0	0	0	0	0	0	0	0	1	0	0	0	1	0	1	0	0	1	3
TCGA-AN-A0XS-01	1	0	0	0	1	2	0	0	1	0	0	0	1	0	0	0	0	0	0	0	0	0	0	0	0	0	0	0	1	2	0	0	0	0	0	0	0	0	0	0	2	0	0	0	0	0	0	0	1
TCGA-AN-A0XT-01	6	0	2	3	1	0	0	2	1	2	0	0	0	1	0	1	11	0	6	10	6	0	6	5	0	0	0	0	1	0	0	0	0	0	0	0	0	0	0	1	0	0	0	0	0	0	0	1	7
TCGA-AN-A0XU-01	8	5	2	5	3	3	3	3	5	2	7	5	4	3	11	9	4	0	3	0	3	0	3	8	2	0	0	0	4	1	15	9	0	1	9	0	6	1	0	3	1	3	7	2	1	1	7	2	2
TCGA-AN-A0XV-01	0	0	0	0	0	0	1	0	0	0	0	0	0	0	0	0	0	0	0	0	0	0	0	0	0	0	0	0	1	0	0	0	0	0	0	0	1	0	0	0	1	0	0	0	1	0	0	0	0
TCGA-AN-A0XW-01	5	1	2	0	0	1	8	0	2	0	0	0	0	0	0	0	1	0	0	0	0	0	0	0	0	0	0	0	12	1	1	1	0	0	0	0	0	0	0	0	1	0	0	0	11	0	16	0	0
TCGA-AO-A03L-01	1	3	0	1	2	0	3	2	0	0	0	0	8	0	0	0	4	0	0	0	29	0	28	24	1	0	0	0	3	0	0	0	0	0	0	0	0	0	1	3	0	0	1	2	10	2	1	6	1
TCGA-AO-A03M-01	1	0	0	0	0	0	0	0	0	0	0	0	0	1	0	0	3	0	0	0	3	0	0	0	0	0	0	0	0	0	0	0	0	0	0	1	1	2	0	0	1	0	4	0	1	0	2	0	0
TCGA-AO-A03N-01	8	0	1	0	1	0	3	0	2	0	1	0	0	0	0	0	1	0	0	0	1	0	0	1	0	0	0	0	2	0	0	0	0	0	0	0	1	0	0	1	2	0	2	4	1	0	1	1	0
TCGA-AO-A03O-01	3	2	0	1	4	0	11	0	2	1	1	2	4	4	3	3	4	3	12	1	1	0	1	5	2	0	11	2	11	20	16	14	3	1	9	8	1	3	0	4	3	4	1	1	2	2	16	7	5
TCGA-AO-A03P-01	1	3	0	0	1	0	2	0	0	1	1	0	0	2	0	0	1	0	0	0	3	19	24	9	1	0	1	0	1	0	1	0	0	0	0	0	2	0	1	0	1	0	0	0	0	1	0	0	0
TCGA-AO-A03R-01	0	0	0	0	0	0	2	0	1	0	0	0	0	0	0	0	3	0	0	0	0	0	2	0	0	0	0	0	0	0	0	0	0	0	1	0	0	0	0	0	0	0	0	0	1	0	0	0	1
TCGA-AO-A03T-01	1	0	1	0	4	0	1	0	1	0	0	0	2	0	0	0	3	0	0	0	1	0	0	0	0	0	0	0	0	0	1	0	0	0	0	0	2	0	1	0	0	0	1	0	9	0	0	0	0
TCGA-AO-A03U-01	0	0	0	0	0	0	0	0	1	0	0	0	0	0	0	0	0	0	0	0	0	0	0	0	1	0	0	0	0	0	0	0	0	0	0	0	1	0	0	0	0	0	0	0	0	0	0	0	2
TCGA-AO-A03V-01	6	0	0	0	3	0	2	0	2	1	3	0	7	0	0	0	1	0	0	0	0	0	0	0	0	0	0	0	7	1	5	0	3	0	11	1	3	0	1	0	0	0	0	0	1	0	2	0	1
TCGA-AO-A0J2-01	1	4	3	3	3	0	21	5	3	0	1	4	7	5	9	5	9	0	10	1	1	1	3	1	1	0	0	1	11	0	0	3	2	0	5	2	15	0	2	12	4	1	1	7	12	2	6	8	2
TCGA-AO-A0J3-01	8	0	2	5	5	2	42	8	0	0	0	0	19	1	1	11	9	0	0	3	1	0	0	0	8	0	3	0	4	0	13	1	1	0	0	1	2	2	3	2	2	0	5	6	2	0	1	0	0
TCGA-AO-A0J4-01	0	0	1	0	3	0	9	0	4	0	0	2	0	1	1	3	7	0	0	3	5	1	0	4	11	3	0	1	3	0	5	1	2	2	0	0	2	1	0	0	2	1	2	1	3	1	1	3	2
TCGA-AO-A0J5-01	1	2	0	0	4	0	5	0	0	0	0	0	1	0	2	1	1	0	3	0	0	0	0	0	0	0	0	0	0	0	0	0	0	0	0	0	0	0	0	0	0	0	0	0	4	0	0	2	1
TCGA-AO-A0J6-01	6	0	2	1	1	0	2	0	5	0	4	1	8	1	1	2	4	1	3	0	5	0	4	0	5	0	7	0	6	0	15	0	3	3	2	5	7	0	2	4	3	0	0	0	11	0	3	2	2
TCGA-AO-A0J7-01	4	0	0	0	0	0	1	0	1	0	0	0	1	0	0	0	1	0	3	0	0	0	1	0	0	0	0	0	1	0	0	0	0	0	0	0	0	0	1	0	0	0	0	0	1	0	0	0	2
TCGA-AO-A0J8-01	2	0	1	0	0	0	1	0	2	0	0	0	0	0	0	0	0	0	0	0	0	0	0	0	0	0	0	0	0	0	0	0	0	0	0	0	2	0	0	0	5	0	0	0	3	0	0	0	0
TCGA-AO-A0J9-01	4	2	0	0	2	0	3	0	1	0	0	0	2	0	0	0	0	0	0	0	0	0	0	0	1	0	0	0	0	0	0	0	0	0	0	0	1	0	2	0	0	0	0	0	0	0	0	0	0
TCGA-AO-A0JA-01	6	0	1	1	2	0	3	0	1	0	0	1	2	0	2	5	4	0	0	3	8	0	0	6	2	0	1	3	0	0	0	1	0	0	0	0	9	0	0	9	0	0	0	0	0	0	0	1	0
TCGA-AO-A0JB-01	0	0	0	0	3	0	17	2	13	0	8	0	2	0	2	0	7	0	5	2	4	0	4	2	1	0	0	0	8	0	2	0	1	0	0	0	4	0	0	0	2	0	5	1	0	0	1	0	0
TCGA-AO-A0JC-01	3	0	0	0	0	0	0	0	0	0	0	0	0	0	0	0	0	0	0	0	0	0	0	0	2	0	0	0	2	0	0	0	0	0	0	0	1	0	0	0	0	0	0	0	1	0	0	0	0
TCGA-AO-A0JD-01	4	4	2	7	0	0	5	2	8	1	16	9	4	0	2	2	2	0	0	0	1	0	0	0	0	0	0	0	7	5	0	1	0	0	0	0	3	0	2	2	3	0	0	2	1	0	3	0	0
TCGA-AO-A0JE-01	6	0	0	1	4	0	4	1	0	0	0	0	6	0	1	0	8	1	0	0	4	0	0	1	6	0	0	0	1	1	0	0	0	0	2	4	0	0	0	0	0	0	1	0	8	0	0	0	1
TCGA-AO-A0JF-01	3	0	0	0	2	0	0	3	3	0	0	0	0	0	0	0	0	0	0	0	0	0	0	0	0	0	0	0	0	0	0	0	1	0	1	0	1	0	0	0	0	0	0	0	0	0	0	0	0
TCGA-AO-A0JG-01	1	0	0	0	0	0	2	0	0	0	0	0	0	0	0	0	3	0	2	0	0	0	1	0	0	0	0	0	2	0	0	0	0	0	0	0	0	0	0	0	2	0	2	1	1	0	1	0	0
TCGA-AO-A0JI-01	5	0	0	0	0	0	1	2	1	0	0	1	13	0	1	7	0	0	1	1	0	0	0	1	1	1	0	0	0	0	1	2	0	0	0	0	1	0	0	2	0	0	0	0	3	0	10	0	3
TCGA-AO-A0JJ-01	3	0	0	0	0	0	1	0	0	0	0	0	0	0	0	0	0	0	0	0	0	0	0	0	0	0	0	0	0	0	0	0	0	0	0	0	0	0	0	0	2	0	0	0	5	0	0	0	0
TCGA-AO-A0JM-01	4	0	0	1	0	0	1	0	0	0	4	0	0	0	0	0	2	0	18	4	12	0	44	24	7	0	2	3	0	0	1	2	1	0	1	1	0	0	0	0	1	0	1	1	1	0	0	1	0
TCGA-AO-A124-01	8	11	6	10	4	1	12	4	1	3	9	7	9	5	6	5	2	3	3	1	1	2	9	2	8	2	0	1	5	2	1	0	0	1	1	0	8	8	11	9	0	1	18	1	2	1	21	0	2
TCGA-AO-A125-01	2	0	1	0	0	0	1	0	1	0	0	0	0	0	0	0	1	0	0	0	1	0	0	0	1	0	0	0	1	0	0	0	0	0	0	0	1	0	0	0	1	0	0	0	0	0	0	0	0
TCGA-AO-A126-01	6	0	0	0	1	0	0	0	1	0	0	0	0	0	0	0	2	0	0	0	0	0	0	0	0	0	0	0	0	0	0	0	0	0	0	0	0	0	0	0	1	0	0	0	6	0	0	0	0
TCGA-AO-A128-01	0	1	0	0	1	0	4	0	0	0	0	0	1	0	0	2	1	0	1	1	3	0	0	4	0	0	0	0	0	1	0	0	0	0	0	0	3	3	0	0	2	1	0	0	1	3	1	0	0
TCGA-AO-A129-01	0	2	0	0	5	0	13	6	1	0	1	1	0	1	1	1	1	0	0	1	2	3	11	2	1	3	1	2	11	1	2	0	1	3	1	1	1	0	0	1	1	1	3	3	1	0	6	5	0
TCGA-AO-A12A-01	0	1	0	0	0	0	1	0	0	0	0	0	2	4	0	1	0	0	0	0	0	0	0	0	0	0	0	0	3	4	0	0	0	0	0	0	0	0	1	2	0	0	0	0	0	0	0	0	0
TCGA-AO-A12B-01	0	1	0	0	1	0	2	0	0	0	0	0	0	1	0	0	0	0	0	0	1	2	0	0	0	0	0	0	1	2	0	0	1	0	1	0	1	0	2	0	0	0	1	1	0	0	0	1	0
TCGA-AO-A12D-01	0	0	1	0	3	0	41	2	0	0	0	0	0	1	0	3	1	0	0	2	1	1	5	5	0	0	0	0	2	20	25	8	0	0	0	0	0	0	0	0	0	0	0	0	0	0	0	0	1
TCGA-AO-A12E-01	1	0	0	1	4	0	0	1	2	0	1	0	1	0	0	0	0	0	0	0	0	0	0	0	0	0	0	0	0	0	1	0	1	0	0	1	1	0	0	2	0	0	0	0	1	0	0	0	3
TCGA-AO-A12F-01	19	2	4	2	2	0	8	2	1	0	5	0	1	1	7	0	3	1	0	0	1	0	1	0	5	0	0	0	3	6	0	2	2	0	9	2	7	33	39	4	0	0	4	0	4	0	12	1	3
TCGA-AO-A12G-01	0	0	0	0	1	0	2	0	1	0	0	0	0	0	0	0	4	0	0	0	0	0	0	0	0	1	1	0	1	0	1	0	2	0	0	0	2	0	0	0	0	0	0	0	0	1	4	1	2
TCGA-AO-A12H-01	0	0	0	0	3	0	1	0	1	0	0	0	0	0	0	0	1	0	0	0	0	0	0	0	0	0	0	0	0	0	0	0	0	0	0	0	0	0	0	0	0	0	0	0	0	0	0	0	0
TCGA-AO-A1KO-01	0	0	0	0	0	0	0	0	0	0	0	0	0	0	0	0	2	0	0	0	2	0	0	0	0	0	0	0	0	0	0	0	0	0	0	0	0	0	0	0	0	0	1	0	0	0	0	0	0
TCGA-AO-A1KP-01	13	0	0	0	1	0	2	0	2	0	0	0	1	0	1	0	1	0	0	0	0	0	0	0	0	0	0	0	1	0	1	0	0	0	0	0	1	0	0	0	0	0	0	0	2	0	0	0	0
TCGA-AO-A1KR-01	1	2	9	3	1	0	8	0	0	0	4	0	0	0	2	5	3	3	1	2	2	0	10	0	0	0	0	1	3	3	0	0	0	0	3	0	9	5	0	0	1	5	0	3	1	3	0	3	3
TCGA-AO-A1KS-01	3	0	0	0	1	0	0	2	7	0	8	0	1	0	0	0	4	2	0	1	7	2	3	5	0	0	0	0	1	2	0	0	0	0	0	0	0	0	0	1	0	1	0	1	0	0	0	1	0
TCGA-AO-A1KT-01	7	0	1	0	0	0	1	0	3	0	0	0	0	0	0	0	0	0	1	0	0	0	0	0	0	0	0	0	1	0	1	0	1	0	0	0	0	0	2	0	0	1	0	1	1	0	0	0	0
TCGA-AQ-A04H-01	1	0	0	0	3	1	5	1	1	0	0	0	2	0	0	0	1	0	2	0	3	0	54	7	0	0	0	0	0	0	0	0	1	0	1	0	0	0	2	0	4	0	0	0	3	0	0	1	1
TCGA-AQ-A04J-01	0	1	1	0	0	0	2	1	0	0	1	0	1	3	0	0	1	4	0	3	0	0	0	0	0	1	0	0	1	0	1	0	0	0	0	0	2	2	2	0	0	0	0	0	1	0	2	2	0
TCGA-AQ-A0Y5-01	2	0	0	0	0	5	0	5	0	0	0	0	1	4	0	2	0	4	0	0	0	0	0	0	0	0	0	0	3	4	0	0	0	0	0	0	0	0	2	2	0	0	0	0	0	0	0	1	1
TCGA-AQ-A1H2-01	1	0	0	1	1	0	0	2	0	0	0	0	0	0	0	1	0	0	0	0	2	0	1	4	0	0	0	0	3	0	0	4	0	0	0	0	1	0	0	2	5	0	4	4	13	0	4	13	0
TCGA-AQ-A1H3-01	0	0	0	0	0	0	1	0	2	0	0	0	0	0	1	0	0	0	0	0	1	0	0	0	1	0	1	0	1	0	0	0	0	0	0	0	0	0	0	0	0	0	0	0	3	0	1	0	0
TCGA-AQ-A54O-01	1	2	0	0	3	0	6	0	1	1	0	0	0	1	0	0	0	0	0	0	0	0	1	1	0	0	0	0	2	0	2	5	2	0	1	3	1	0	0	0	0	0	0	0	7	0	0	0	3
TCGA-AQ-A7U7-01	3	6	0	0	2	0	3	0	0	0	0	0	1	0	0	0	0	0	0	0	3	1	0	0	0	0	0	0	0	0	0	0	0	0	0	0	1	3	2	2	0	3	4	0	1	2	0	0	0
TCGA-AR-A0TP-01	4	0	6	2	0	0	5	0	1	0	7	8	7	0	3	3	5	0	0	1	1	0	6	1	7	0	0	1	3	0	3	4	0	0	4	3	9	0	0	0	0	0	3	0	7	0	1	4	2
TCGA-AR-A0TQ-01	1	2	0	0	1	2	0	1	0	0	0	0	0	0	0	0	0	0	0	0	1	0	0	0	0	0	0	0	1	0	0	0	0	0	0	0	0	0	0	0	0	0	0	0	0	1	0	0	0
TCGA-AR-A0TR-01	1	0	0	0	1	0	2	0	0	0	0	0	0	0	0	0	1	0	0	0	0	0	0	0	7	2	0	0	1	0	0	0	1	0	2	1	0	0	1	0	0	0	1	0	11	0	1	0	0
TCGA-AR-A0TS-01	0	1	0	1	0	0	1	2	0	0	1	0	0	2	1	2	0	1	1	1	1	1	2	4	0	1	0	0	1	4	0	2	0	0	0	0	1	0	0	0	0	0	4	0	2	0	0	0	1
TCGA-AR-A0TT-01	0	0	0	0	6	9	55	10	0	0	0	0	0	0	0	0	0	0	0	1	0	1	0	0	0	0	0	0	5	0	5	2	2	0	1	1	0	1	0	0	0	0	0	0	1	2	18	3	0
TCGA-AR-A0TV-01	1	1	1	2	0	0	1	1	1	0	1	2	0	1	0	1	0	0	0	0	0	0	0	1	0	0	0	0	7	0	1	5	0	0	1	1	5	0	12	1	0	1	1	0	0	0	1	0	2
TCGA-AR-A0TW-01	9	0	2	0	2	0	2	1	2	0	0	0	4	0	6	0	5	0	0	1	2	0	0	1	0	0	1	0	4	0	2	3	1	0	0	2	21	0	13	5	2	1	0	1	11	0	36	2	8
TCGA-AR-A0TX-01	1	0	0	0	0	0	0	0	2	0	0	2	1	0	0	1	3	0	0	0	0	0	0	0	0	0	0	0	0	0	0	0	0	0	0	0	1	0	0	0	0	0	0	0	1	0	0	0	0
TCGA-AR-A0TY-01	5	0	0	3	9	0	0	10	2	0	1	3	2	0	0	2	5	0	0	5	1	0	0	2	0	0	0	0	7	0	0	0	3	0	2	5	9	0	5	9	0	1	0	1	0	0	0	1	1
TCGA-AR-A0TZ-01	4	0	0	1	2	0	0	3	5	0	1	4	2	0	2	5	9	1	7	10	6	0	0	3	0	0	0	0	1	0	0	2	3	0	0	3	2	0	3	3	0	0	0	0	3	0	0	1	1
TCGA-AR-A0U0-01	1	0	0	0	1	0	0	1	1	0	1	1	1	0	0	0	0	0	0	0	1	0	0	0	0	0	0	0	1	1	0	0	1	2	0	0	9	3	2	1	0	0	0	0	3	0	1	3	1
TCGA-AR-A0U1-01	0	1	2	0	0	3	10	2	3	1	6	3	2	3	3	0	0	2	0	1	1	2	4	0	0	0	0	0	0	1	0	0	1	0	2	0	1	3	1	2	4	4	0	0	0	1	7	0	0
TCGA-AR-A0U2-01	0	2	0	1	0	0	0	1	1	1	0	1	0	1	1	1	1	1	1	1	0	1	1	0	0	0	0	0	6	3	0	3	0	0	0	0	2	4	0	1	0	0	0	0	2	3	0	0	0
TCGA-AR-A0U3-01	5	0	0	2	4	0	12	11	1	0	6	3	9	0	2	3	1	0	1	2	0	0	3	3	2	0	0	0	2	0	0	1	0	0	3	3	1	0	0	2	0	0	0	0	6	0	2	8	1
TCGA-AR-A0U4-01	0	0	2	3	0	0	4	4	0	1	2	0	0	2	3	0	0	2	4	1	1	1	2	2	0	2	0	0	2	2	9	4	0	0	0	2	1	4	0	1	0	0	3	1	4	5	1	1	0
TCGA-AR-A1AH-01	6	1	19	4	1	0	9	0	0	0	18	1	3	2	3	9	1	0	0	2	1	0	0	0	1	0	1	0	6	2	0	1	0	0	0	0	6	0	0	1	0	0	2	2	0	0	5	6	0
TCGA-AR-A1AI-01	3	1	3	13	2	2	2	6	2	0	3	5	7	2	1	0	2	6	0	3	0	0	0	2	3	0	0	0	2	1	0	0	1	0	6	1	8	4	0	0	1	0	1	2	2	0	1	6	0
TCGA-AR-A1AJ-01	0	0	0	0	0	0	3	0	1	0	0	0	0	0	0	0	1	0	0	0	1	0	0	0	0	0	0	0	0	0	0	0	0	0	0	0	0	0	0	0	1	0	0	0	0	0	0	0	0
TCGA-AR-A1AK-01	0	0	0	0	3	0	6	1	0	0	0	0	0	0	0	0	3	0	0	0	1	0	0	0	1	0	0	0	1	0	0	0	1	0	0	1	0	0	0	1	0	0	0	0	3	0	0	0	1
TCGA-AR-A1AL-01	3	0	0	0	1	0	4	0	0	0	0	0	0	0	0	0	0	0	0	0	1	0	0	0	0	0	0	0	1	0	0	0	0	0	0	0	0	0	1	0	0	0	0	0	0	0	0	0	1
TCGA-AR-A1AN-01	0	0	3	0	0	0	6	0	3	4	1	0	3	1	0	0	1	0	3	0	1	0	7	0	6	0	3	0	14	0	11	3	0	0	0	0	6	0	0	0	0	0	1	0	0	0	0	1	0
TCGA-AR-A1AO-01	2	0	0	0	0	0	0	0	0	0	0	0	1	0	0	0	0	0	0	0	1	0	2	2	1	0	0	0	0	0	0	0	0	0	0	0	0	0	0	0	0	0	0	0	0	0	0	0	0
TCGA-AR-A1AP-01	0	0	1	0	1	0	2	0	0	0	2	0	1	0	4	0	0	0	2	0	1	0	4	0	1	0	0	0	2	0	5	0	0	0	1	0	1	0	1	0	1	0	0	0	2	0	5	0	1
TCGA-AR-A1AQ-01	4	0	2	1	2	0	2	3	0	0	0	0	1	1	1	0	2	5	0	2	2	3	0	3	1	1	0	0	1	2	0	0	2	2	0	0	0	2	0	0	1	2	4	0	2	2	0	2	0
TCGA-AR-A1AR-01	3	1	1	1	2	0	9	1	1	0	0	0	5	0	0	0	1	2	0	2	4	0	0	3	4	3	0	0	5	1	3	0	0	0	0	0	5	6	0	0	0	1	0	0	2	0	0	0	0
TCGA-AR-A1AS-01	4	1	3	0	2	0	10	1	1	1	0	0	0	1	0	0	3	0	3	0	2	1	6	0	0	0	0	0	0	0	0	0	0	0	0	0	0	0	0	0	0	0	0	0	0	0	0	0	2
TCGA-AR-A1AU-01	3	0	1	0	0	0	2	4	0	0	1	0	0	0	2	0	0	0	1	0	1	0	0	1	1	0	0	0	2	0	1	0	1	0	0	0	1	0	0	0	13	0	13	0	20	0	1	1	1
TCGA-AR-A1AV-01	1	3	1	0	0	0	1	0	0	0	0	0	0	1	0	0	0	0	0	0	0	1	0	0	0	0	0	0	0	1	0	0	0	0	0	0	1	0	0	2	0	0	0	0	0	0	0	1	0
TCGA-AR-A1AW-01	0	1	0	0	0	0	0	1	0	0	0	0	3	0	0	0	0	0	0	0	1	1	0	0	0	0	0	0	0	0	0	0	0	0	0	0	0	0	0	0	0	0	1	0	1	0	0	0	0
TCGA-AR-A1AX-01	0	0	0	0	0	0	0	0	1	0	0	0	0	0	0	0	0	0	0	0	0	0	0	0	0	0	0	0	0	0	0	0	0	0	0	0	0	0	0	0	0	0	0	0	0	0	0	0	1
TCGA-AR-A1AY-01	7	1	7	6	0	0	8	1	2	0	0	2	5	0	0	0	1	0	0	1	3	0	0	4	4	0	0	1	1	0	0	0	0	0	1	0	4	0	0	2	2	0	8	7	1	0	6	4	0
TCGA-AR-A24H-01	7	5	5	3	0	2	4	2	9	4	2	5	4	4	0	2	4	3	5	2	3	0	0	2	1	0	0	1	13	0	0	1	1	0	0	1	2	1	0	0	4	0	0	3	3	1	2	5	1
TCGA-AR-A24K-01	1	0	1	3	1	0	3	0	0	0	0	0	0	1	0	0	2	0	0	2	0	0	0	1	0	0	0	0	1	2	0	0	0	0	0	0	1	2	0	0	1	2	0	1	0	1	0	0	0
TCGA-AR-A24L-01	2	0	0	0	0	0	0	1	0	0	0	0	0	0	0	0	1	0	1	0	2	0	2	0	1	0	0	0	1	0	3	0	0	0	5	0	1	2	0	2	3	0	0	0	1	0	0	0	2
TCGA-AR-A24M-01	0	0	0	0	0	0	2	0	0	0	0	0	0	0	0	0	0	0	0	0	0	1	0	1	0	0	0	0	0	0	0	0	0	0	0	0	0	0	0	0	1	0	0	0	0	0	0	0	0
TCGA-AR-A24N-01	2	0	1	0	0	0	2	1	0	0	0	0	0	0	0	0	0	0	0	0	0	0	0	0	0	0	0	0	0	0	0	0	0	0	0	0	1	0	0	0	0	0	0	0	0	0	0	0	0
TCGA-AR-A24O-01	0	0	0	0	0	0	0	0	0	0	0	0	1	0	0	0	0	0	0	0	0	0	0	0	0	0	0	0	0	1	0	0	1	0	0	0	1	0	0	0	0	0	0	0	0	0	0	0	0
TCGA-AR-A24P-01	0	0	0	0	0	0	1	0	0	0	0	0	0	0	0	0	0	0	0	0	0	0	0	0	0	0	0	0	0	0	0	0	0	0	0	0	1	0	0	0	0	0	0	0	3	0	0	0	2
TCGA-AR-A24Q-01	8	1	5	5	2	1	3	1	2	0	2	3	1	0	3	5	5	0	2	0	1	0	1	0	0	0	0	0	2	0	0	1	1	0	0	0	6	0	0	2	0	0	0	0	1	1	1	3	1
TCGA-AR-A24R-01	0	3	1	1	1	1	3	0	0	0	0	0	1	0	0	0	0	0	0	0	0	0	0	0	1	0	0	0	1	0	0	0	1	0	0	1	1	0	0	2	0	0	0	0	2	1	0	0	0
TCGA-AR-A24S-01	2	8	10	11	0	0	0	1	0	1	0	1	2	0	0	3	3	0	0	0	2	0	0	3	1	0	0	1	6	4	0	1	0	0	0	0	1	0	0	0	0	0	0	0	0	0	0	1	1
TCGA-AR-A24T-01	1	3	1	1	0	0	1	0	0	0	0	0	1	0	0	0	0	1	0	0	1	0	0	0	0	0	0	0	1	0	0	0	0	0	0	0	1	0	0	0	0	0	0	0	1	3	0	1	0
TCGA-AR-A24U-01	0	0	0	0	3	0	0	3	1	1	0	0	0	0	0	0	0	0	0	0	0	0	0	0	0	0	1	0	1	0	0	0	1	0	0	2	0	4	1	3	0	0	0	0	1	0	0	0	0
TCGA-AR-A24V-01	0	0	0	0	0	0	0	0	1	1	0	0	0	1	0	0	0	0	0	0	0	0	0	0	0	0	0	0	1	2	0	0	0	0	0	0	0	0	1	0	0	0	0	0	1	2	0	0	0
TCGA-AR-A24W-01	0	1	1	1	2	0	0	3	0	0	0	0	1	1	0	0	0	0	0	0	0	0	0	0	0	0	0	0	0	0	0	0	0	0	0	0	0	0	0	1	0	0	0	0	0	0	0	0	0
TCGA-AR-A24X-01	1	0	0	0	1	1	5	0	1	0	0	0	0	0	0	0	0	0	0	0	0	0	0	0	0	0	0	0	0	0	0	0	0	0	0	0	1	0	0	0	0	0	0	0	0	0	0	0	1
TCGA-AR-A24Z-01	19	1	30	12	27	0	73	9	1	0	0	0	1	0	1	1	4	0	2	1	1	0	0	0	2	0	0	0	5	0	2	0	0	0	0	0	10	8	0	0	9	1	8	5	5	1	15	6	1
TCGA-AR-A250-01	7	6	4	3	2	0	3	0	1	0	0	0	1	0	0	0	1	0	0	0	1	1	0	0	0	0	0	0	0	0	11	4	0	0	0	0	0	1	0	0	0	0	0	0	5	1	0	1	0
TCGA-AR-A251-01	9	3	9	3	1	1	3	3	1	2	5	2	5	6	5	4	1	4	1	3	8	3	12	5	4	5	1	0	9	10	4	6	1	2	0	1	6	4	0	0	1	2	4	2	2	1	3	2	0
TCGA-AR-A252-01	1	0	0	0	0	0	0	1	1	0	0	0	0	0	0	0	0	0	0	0	0	0	0	0	0	0	0	0	0	0	0	0	0	0	0	0	0	0	0	0	1	0	0	0	0	0	0	0	0
TCGA-AR-A254-01	7	2	22	6	0	0	2	1	0	0	0	0	0	0	0	0	3	0	0	0	1	0	0	0	0	0	0	0	0	1	0	0	1	0	0	1	1	0	3	1	0	0	0	0	2	0	0	0	0
TCGA-AR-A255-01	1	3	1	0	0	0	8	5	1	3	0	0	2	0	0	0	3	4	0	0	0	0	1	0	0	0	0	0	0	1	0	0	0	0	0	0	0	0	0	1	0	0	0	1	2	3	0	0	0
TCGA-AR-A256-01	11	5	4	2	4	0	10	0	5	1	17	11	8	0	8	3	12	0	11	6	1	2	12	0	8	0	1	0	10	0	4	4	0	0	1	3	20	1	5	1	12	1	3	0	7	0	3	2	2
TCGA-AR-A2LE-01	0	0	0	1	0	0	1	0	0	0	0	0	0	0	0	0	0	0	1	0	4	0	0	0	0	0	0	0	3	0	0	0	0	0	0	0	0	0	0	0	0	0	0	0	0	0	0	0	0
TCGA-AR-A2LH-01	0	0	0	0	1	0	0	0	0	0	0	0	0	0	0	0	0	0	0	0	0	0	0	0	0	0	0	0	0	0	0	0	0	0	0	0	0	0	0	0	0	0	0	0	0	0	0	0	0
TCGA-AR-A2LK-01	0	1	0	0	0	0	1	0	1	1	0	0	1	2	0	0	1	0	1	0	0	0	0	0	0	0	0	0	0	0	0	0	0	0	0	0	0	0	1	0	0	0	0	0	0	0	0	0	2
TCGA-AR-A2LM-01	0	0	0	0	0	0	1	0	0	0	0	0	0	0	0	0	0	0	0	0	0	0	0	0	0	0	0	0	0	0	0	0	0	0	0	0	0	0	0	0	0	0	0	0	0	0	0	0	0
TCGA-AR-A2LN-01	0	0	1	0	0	0	0	1	0	0	0	0	0	0	0	0	1	0	0	0	0	0	0	0	0	0	0	0	0	0	0	0	0	0	0	0	0	0	0	0	0	0	0	0	0	0	0	0	0
TCGA-AR-A2LO-01	1	2	0	0	0	0	1	0	0	0	0	0	0	0	0	0	1	1	0	0	0	0	0	0	0	0	0	0	2	0	0	0	0	0	0	0	0	0	0	0	0	0	0	0	1	2	0	0	2
TCGA-AR-A2LQ-01	1	0	0	0	0	0	0	0	2	0	0	0	0	0	0	0	0	0	0	0	0	0	0	0	0	0	0	0	0	0	0	0	0	0	0	0	0	0	0	0	1	0	0	0	0	0	0	0	1
TCGA-AR-A5QM-01	3	4	0	0	0	0	1	0	2	2	0	0	2	1	0	0	1	1	0	0	0	1	0	0	0	0	0	0	0	1	0	0	1	0	1	0	0	0	2	0	0	0	0	0	1	2	0	0	0
TCGA-AR-A5QN-01	3	0	0	0	0	0	1	0	2	0	0	0	0	0	0	0	1	0	0	0	1	0	1	0	0	0	0	0	3	0	0	1	0	0	0	0	1	0	0	0	0	0	0	0	0	0	0	0	1
TCGA-AR-A5QP-01	2	0	1	0	1	0	3	1	0	0	0	0	0	0	0	0	7	0	1	3	3	0	0	4	0	0	0	0	4	0	1	0	0	0	0	0	0	0	0	0	0	0	0	0	1	0	0	0	2
TCGA-AR-A5QQ-01	0	0	0	0	0	0	0	0	0	0	1	0	0	0	0	0	0	0	0	0	0	0	0	0	0	0	0	0	0	0	0	0	0	0	0	0	1	0	0	0	0	0	0	0	1	0	1	1	1
TCGA-B6-A0I1-01	5	0	6	0	1	0	20	1	0	0	1	0	0	1	0	0	2	0	2	0	1	0	2	0	3	1	0	0	2	1	0	0	0	0	1	0	5	0	1	0	1	0	1	0	1	0	1	0	0
TCGA-B6-A0I2-01	1	1	6	1	0	0	2	0	1	0	0	1	3	3	1	3	0	1	0	0	1	0	2	0	1	1	0	0	2	3	0	0	2	0	0	2	0	1	1	1	1	2	0	2	1	2	0	0	0
TCGA-B6-A0I5-01	0	1	0	0	2	0	3	0	0	0	0	0	0	1	0	0	0	0	0	0	1	2	0	0	0	0	0	0	0	1	0	0	0	0	0	0	0	1	0	0	0	0	0	0	0	1	0	0	0
TCGA-B6-A0I9-01	9	1	2	1	0	0	1	0	1	0	10	3	2	0	3	2	6	0	2	0	2	0	0	0	1	0	0	0	3	0	1	0	0	0	0	0	0	0	0	0	0	0	1	1	1	0	3	0	7
TCGA-B6-A0IA-01	1	0	1	0	4	1	6	0	0	0	1	0	2	0	1	0	2	0	4	0	0	0	1	0	4	0	2	0	17	0	0	0	0	0	0	0	1	0	0	0	6	0	9	1	4	0	1	0	2
TCGA-B6-A0IB-01	5	1	1	1	0	0	1	0	1	0	0	0	1	0	0	0	5	0	0	0	0	0	0	0	0	0	0	0	1	0	0	0	0	0	0	0	4	0	0	0	1	0	0	0	1	0	0	0	0
TCGA-B6-A0IC-01	0	0	0	0	0	0	0	0	0	0	0	0	0	0	0	0	0	0	0	0	1	0	0	0	0	0	0	0	0	0	0	0	0	0	0	0	0	0	0	0	0	0	0	0	2	0	0	0	2
TCGA-B6-A0IE-01	1	0	1	0	4	1	7	0	4	0	0	0	4	0	0	0	28	0	1	0	7	0	1	0	1	0	0	0	8	0	0	0	1	0	0	0	11	0	0	0	2	0	0	0	2	0	0	0	2
TCGA-B6-A0IG-01	10	0	4	1	9	2	1	12	7	1	0	8	26	5	0	32	10	0	0	0	25	0	0	0	11	0	0	0	23	1	0	24	8	1	0	3	4	0	0	2	7	0	0	7	22	1	1	24	7
TCGA-B6-A0IH-01	0	0	0	0	2	1	3	1	3	3	0	0	0	2	0	2	2	2	0	1	0	0	0	0	1	1	0	0	0	1	0	0	0	0	0	0	2	0	0	0	0	0	0	0	0	0	0	0	0
TCGA-B6-A0IJ-01	2	5	6	2	3	0	12	2	9	0	2	3	0	1	2	5	2	4	1	3	0	0	2	3	2	3	0	0	1	3	0	3	0	0	5	0	4	3	0	4	1	0	2	1	0	3	3	1	1
TCGA-B6-A0IK-01	1	0	0	0	1	0	0	0	1	0	0	0	0	0	0	0	6	0	0	0	1	0	4	0	0	0	0	1	4	0	0	2	1	0	0	1	0	0	0	0	0	0	0	0	1	0	0	0	4
TCGA-B6-A0IM-01	0	0	0	0	1	0	0	0	5	0	0	0	3	0	0	0	1	0	0	0	0	0	0	0	0	0	1	0	0	0	0	0	0	0	0	0	1	0	0	0	0	0	0	0	2	0	0	0	2
TCGA-B6-A0IN-01	1	0	0	0	0	0	1	0	0	0	1	0	3	0	0	0	0	0	0	0	0	0	0	0	13	0	12	2	2	0	0	0	0	0	1	0	0	0	0	0	3	0	13	1	2	0	0	0	1
TCGA-B6-A0IO-01	3	4	0	0	0	0	1	1	0	0	0	0	19	0	2	7	2	0	0	0	3	0	0	0	1	0	0	0	1	0	0	0	0	0	0	0	19	0	6	9	0	1	0	1	0	0	0	1	3
TCGA-B6-A0IP-01	2	0	0	0	0	0	5	0	0	0	0	0	0	0	0	0	0	0	0	0	1	0	0	0	0	0	0	0	0	0	0	0	0	0	0	0	2	0	0	0	0	0	0	0	0	0	0	0	1
TCGA-B6-A0IQ-01	8	1	0	0	3	0	7	1	1	1	1	2	2	0	2	1	6	1	1	0	1	1	1	3	0	0	0	0	1	0	0	0	0	0	1	2	11	4	2	2	2	2	0	1	4	0	3	4	3
TCGA-B6-A0RE-01	3	1	1	0	3	0	12	1	0	0	1	1	7	0	6	1	0	0	1	2	1	1	0	0	3	0	1	0	13	0	2	0	0	0	3	0	7	0	0	1	0	0	0	0	3	0	2	0	2
TCGA-B6-A0RG-01	3	0	0	0	3	1	5	0	3	2	0	0	1	0	0	0	0	0	0	0	0	0	2	0	2	0	1	0	0	0	0	1	1	0	0	0	1	0	2	0	2	0	4	0	2	0	0	0	1
TCGA-B6-A0RH-01	2	0	0	0	1	0	2	0	1	0	0	0	4	0	1	0	0	0	0	0	0	0	5	0	2	0	0	0	6	0	0	0	0	0	0	0	0	0	0	0	0	0	0	0	0	0	0	0	0
TCGA-B6-A0RI-01	3	0	1	1	0	0	1	0	0	0	0	0	0	0	1	0	0	0	0	0	0	0	0	0	0	0	0	0	1	0	0	0	0	0	0	0	0	0	0	0	1	0	0	0	0	0	0	0	0
TCGA-B6-A0RL-01	6	2	2	0	1	0	2	0	1	0	0	1	17	5	6	3	1	0	1	2	1	0	0	2	1	0	0	0	0	0	0	0	1	0	0	1	0	0	0	1	0	0	0	0	2	0	0	3	2
TCGA-B6-A0RM-01	2	1	0	0	2	0	1	0	0	0	0	0	0	0	0	0	2	0	0	0	0	0	0	0	0	0	0	0	5	0	0	0	0	0	0	0	2	0	0	0	1	0	0	0	1	0	0	0	2
TCGA-B6-A0RN-01	1	0	1	0	0	0	1	0	0	0	0	0	1	0	1	0	0	0	0	0	0	0	0	0	0	0	0	0	2	0	0	0	0	0	0	0	1	0	0	0	1	0	0	0	0	0	0	0	2
TCGA-B6-A0RO-01	8	0	0	0	1	0	2	4	0	0	0	0	1	0	0	0	1	0	0	0	2	0	0	0	2	0	0	1	0	0	0	0	0	0	0	0	1	0	0	0	2	1	0	2	9	0	0	3	1
TCGA-B6-A0RP-01	1	3	1	0	1	0	2	0	0	0	0	0	0	0	1	0	5	0	2	3	3	0	0	4	0	0	0	0	0	0	0	0	0	0	0	0	0	1	0	0	0	0	0	0	4	0	2	0	2
TCGA-B6-A0RQ-01	0	0	0	0	2	0	0	2	0	0	0	0	0	0	0	0	1	0	0	0	1	0	0	0	0	0	0	0	0	0	0	0	0	0	0	0	0	0	0	0	0	0	0	0	1	0	0	0	1
TCGA-B6-A0RS-01	12	4	1	3	1	0	7	5	1	4	2	1	2	1	6	3	8	0	3	9	0	2	9	2	3	0	0	0	9	2	7	3	0	0	2	0	8	0	0	2	1	0	4	2	8	0	1	1	0
TCGA-B6-A0RT-01	2	0	1	2	0	0	7	2	1	0	0	0	0	0	0	0	0	0	0	0	1	0	0	1	1	0	0	0	0	0	0	0	0	0	0	0	5	0	0	0	0	0	0	0	0	0	0	0	0
TCGA-B6-A0RU-01	0	2	0	1	0	0	1	1	0	0	0	1	0	1	0	0	0	0	0	0	0	0	0	1	0	0	0	0	1	2	0	1	0	0	0	0	2	3	1	2	0	1	0	1	2	3	1	1	1
TCGA-B6-A0RV-01	2	0	0	0	0	0	0	0	0	0	0	0	4	0	0	0	0	0	0	0	3	0	0	0	0	0	0	0	0	0	0	0	0	0	1	0	2	0	0	0	2	0	0	0	1	0	0	0	6
TCGA-B6-A0WS-01	4	0	1	0	2	0	0	0	2	0	0	0	0	0	0	0	4	0	11	0	2	0	6	0	1	0	0	0	5	0	1	0	0	0	0	0	1	0	0	0	4	0	1	0	7	0	1	0	1
TCGA-B6-A0WT-01	0	0	0	0	0	0	1	0	0	0	0	0	0	0	0	0	0	0	0	0	0	0	0	0	0	0	0	0	0	0	0	0	0	0	1	0	0	0	1	0	0	0	1	0	1	0	0	0	0
TCGA-B6-A0WV-01	1	1	0	0	0	1	0	1	0	0	0	0	0	0	0	0	0	0	0	0	1	0	0	1	0	0	0	0	0	0	0	0	0	0	0	0	4	0	2	3	0	0	0	0	2	0	0	0	2
TCGA-B6-A0WW-01	3	0	0	0	2	0	4	0	1	0	0	0	1	0	0	1	1	0	4	2	0	0	1	0	1	0	0	1	1	0	0	0	1	0	0	0	0	0	0	0	0	0	0	0	3	0	0	0	0
TCGA-B6-A0WX-01	5	1	5	3	2	0	5	0	4	0	4	0	0	0	1	0	0	1	0	0	1	0	0	0	0	0	0	0	1	0	0	0	0	0	0	0	3	0	0	0	2	0	0	0	1	0	0	0	0
TCGA-B6-A0WY-01	1	1	0	0	1	0	0	0	1	0	0	0	0	0	0	0	0	1	0	0	1	0	2	0	0	0	0	0	0	1	0	0	1	0	1	2	1	0	0	2	1	0	0	1	0	1	0	1	2
TCGA-B6-A0WZ-01	0	0	0	2	0	0	0	1	0	0	0	0	0	0	0	1	0	0	0	1	0	0	0	0	1	0	0	0	0	0	1	0	1	0	0	0	0	0	0	0	0	0	0	0	0	0	0	0	0
TCGA-B6-A0X0-01	0	0	0	0	1	0	2	0	0	0	0	0	0	0	0	0	2	0	0	0	1	0	0	0	0	0	0	0	0	0	0	0	0	0	0	0	0	0	0	0	0	0	0	0	0	0	0	0	0
TCGA-B6-A0X1-01	3	8	15	11	2	3	19	12	1	1	6	6	6	7	5	9	3	6	13	5	2	3	14	8	3	3	0	1	2	8	1	5	1	1	7	3	5	7	3	5	0	2	2	1	0	11	3	13	2
TCGA-B6-A0X4-01	0	0	0	0	0	0	2	0	0	0	0	0	1	0	0	0	0	0	0	0	0	0	0	0	0	0	0	0	0	0	0	0	0	0	0	0	0	0	0	0	0	0	0	0	1	0	0	0	2
TCGA-B6-A0X5-01	0	0	0	0	0	0	0	0	0	0	0	0	3	0	0	0	2	0	0	0	2	0	0	0	2	0	0	0	1	0	0	0	0	0	0	0	3	0	0	0	2	0	0	0	0	0	0	0	2
TCGA-B6-A0X7-01	4	0	0	0	0	0	2	1	0	0	0	0	0	0	0	0	0	0	0	0	0	0	0	0	0	0	0	0	1	0	0	0	0	0	0	0	1	0	0	0	0	0	0	0	1	0	0	0	1
TCGA-B6-A1KC-01	1	0	4	2	0	0	1	0	0	0	0	0	2	3	0	0	2	0	2	0	0	0	3	0	1	1	0	0	1	2	0	0	0	0	0	0	1	0	0	0	0	0	1	0	9	0	7	0	1
TCGA-B6-A1KF-01	8	1	5	0	2	0	11	0	0	0	0	0	2	0	0	0	0	0	0	0	1	1	2	0	0	0	0	0	0	0	0	0	0	0	2	0	9	0	0	0	0	0	5	0	3	0	0	0	0
TCGA-B6-A1KI-01	0	1	0	0	3	0	4	0	0	0	0	0	1	0	0	0	0	0	1	0	0	0	0	0	1	0	0	0	0	0	0	0	1	0	0	1	4	0	1	6	2	0	0	0	1	0	1	0	0
TCGA-B6-A1KN-01	8	0	4	4	0	1	3	3	2	0	0	2	0	0	0	0	0	0	0	0	10	2	0	6	0	0	0	0	2	0	0	2	1	0	0	1	0	0	0	1	1	0	4	1	4	1	0	2	1
TCGA-B6-A2IU-01	1	0	1	0	0	0	1	0	0	0	0	0	1	0	0	0	4	0	0	0	0	0	0	0	0	0	0	0	2	0	0	0	0	0	0	0	1	0	0	0	1	0	0	0	4	0	3	0	2
TCGA-B6-A401-01	2	0	0	0	1	0	2	0	0	0	0	0	0	0	0	0	0	0	0	0	0	0	0	0	0	0	0	0	0	1	0	0	0	0	1	0	1	0	0	0	1	1	0	0	0	1	0	0	0
TCGA-B6-A409-01	5	2	9	5	0	1	4	1	4	0	0	3	1	0	0	0	0	0	0	1	1	2	0	0	2	3	0	0	2	0	0	3	1	1	3	0	1	2	0	0	0	0	0	0	6	8	1	8	0
TCGA-B6-A40B-01	4	0	0	0	1	0	1	0	0	0	0	0	1	0	0	0	1	0	0	0	1	0	1	0	4	1	0	0	1	1	0	0	0	0	0	0	0	0	0	1	2	0	1	0	1	0	0	0	0
TCGA-B6-A40C-01	3	0	1	0	0	0	2	1	1	0	0	0	2	0	0	0	0	0	0	0	1	0	0	0	0	0	0	0	3	0	0	0	0	0	0	0	0	0	0	0	1	0	1	0	1	0	1	0	0
TCGA-BH-A0AU-01	6	3	0	0	0	0	1	0	1	1	0	1	2	1	1	0	3	3	5	2	3	0	0	4	0	0	0	0	1	0	0	2	0	0	0	1	1	2	1	0	0	0	0	0	1	0	0	0	1
TCGA-BH-A0AV-01	2	1	0	3	7	0	8	6	4	0	5	1	5	1	4	6	5	2	3	7	6	2	4	6	3	0	1	0	3	0	0	1	1	0	6	1	3	3	1	1	1	0	3	0	1	1	1	2	0
TCGA-BH-A0AW-01	1	0	0	0	0	0	1	0	0	0	0	0	4	0	5	4	1	1	0	1	1	0	0	2	6	1	0	1	4	2	3	1	0	0	0	1	1	1	1	0	0	0	0	0	2	1	7	4	0
TCGA-BH-A0AY-01	1	1	0	0	0	1	1	2	0	0	0	0	2	2	0	0	0	0	0	0	2	3	0	0	0	0	0	0	0	0	0	0	0	0	0	0	3	4	0	0	0	0	2	1	0	0	0	0	0
TCGA-BH-A0AZ-01	5	0	0	0	1	0	3	1	3	0	1	0	6	0	0	0	3	0	0	0	1	0	0	0	2	0	0	0	0	0	0	0	1	0	0	0	1	1	3	0	1	0	0	0	2	0	0	0	1
TCGA-BH-A0B0-01	0	0	0	0	0	0	1	0	0	0	0	0	0	0	0	0	0	0	0	0	0	0	0	0	0	0	0	0	1	0	0	0	0	0	0	0	0	0	0	0	0	0	0	0	5	0	0	0	1
TCGA-BH-A0B3-01	2	4	3	5	1	0	11	4	2	3	3	0	2	2	3	5	1	1	4	0	2	1	6	2	2	2	0	0	2	8	5	0	5	0	3	1	16	12	2	0	1	0	3	2	0	2	1	2	1
TCGA-BH-A0B4-01	2	0	0	0	5	0	4	0	2	0	2	0	0	0	3	0	5	0	0	0	0	1	13	0	6	0	0	0	3	0	3	0	1	0	0	0	2	0	0	0	1	0	0	0	2	0	0	0	0
TCGA-BH-A0B5-01	1	2	0	0	3	0	4	0	0	0	0	0	2	0	0	0	1	1	0	1	0	0	1	0	1	1	0	0	0	1	0	0	2	1	1	2	0	0	1	2	0	0	0	0	1	1	0	0	0
TCGA-BH-A0B7-01	2	2	0	0	3	0	1	2	1	0	0	0	2	1	0	1	1	0	0	0	0	0	0	0	0	0	1	0	1	0	9	0	1	0	2	2	3	3	0	1	0	0	0	0	0	0	2	0	0
TCGA-BH-A0B9-01	2	6	5	2	1	0	6	3	1	0	10	1	3	0	9	2	10	1	3	3	2	0	6	2	0	0	1	0	3	0	3	0	1	0	1	0	6	0	2	0	5	0	1	0	1	0	2	0	2
TCGA-BH-A0BA-01	3	9	1	0	2	0	3	0	0	0	0	0	2	8	1	2	0	1	7	1	0	0	3	0	3	2	0	4	2	3	0	0	0	0	0	0	2	0	2	5	0	0	2	2	1	2	0	2	0
TCGA-BH-A0BC-01	0	0	0	0	0	0	3	0	1	0	0	0	2	0	0	0	6	0	0	0	0	0	2	0	1	0	0	0	8	0	1	0	2	0	0	0	3	0	2	0	0	0	0	0	1	0	0	0	0
TCGA-BH-A0BD-01	2	0	2	1	1	0	2	0	0	0	0	0	1	0	0	0	0	0	0	0	0	0	0	0	0	0	0	0	0	0	0	0	0	0	0	0	0	0	0	0	2	0	0	0	3	0	0	0	0
TCGA-BH-A0BF-01	1	1	0	0	0	0	1	0	0	0	0	0	0	0	0	0	0	5	2	1	1	0	1	0	0	0	0	0	0	1	0	1	0	0	1	0	1	2	0	0	1	1	0	0	3	14	8	7	0
TCGA-BH-A0BG-01	0	0	0	0	0	0	1	2	1	0	0	1	0	0	0	1	3	0	0	0	0	0	1	0	1	0	1	0	0	0	1	0	2	2	1	0	6	0	1	0	0	0	2	2	1	0	1	1	0
TCGA-BH-A0BJ-01	1	1	2	0	0	0	1	0	0	0	0	0	0	0	0	0	0	0	0	0	0	1	0	0	1	1	0	0	1	2	0	0	0	0	0	0	0	0	0	1	0	0	0	0	0	2	2	0	0
TCGA-BH-A0BL-01	5	6	0	0	3	1	5	5	2	0	0	1	2	2	0	1	2	2	0	2	1	1	3	3	0	1	0	0	1	2	0	1	2	0	0	3	3	5	0	1	0	1	1	1	1	2	0	2	0
TCGA-BH-A0BM-01	2	0	0	0	1	0	2	0	0	0	0	0	0	0	0	0	0	0	0	0	0	0	0	0	0	0	0	0	0	0	0	0	0	0	0	0	0	0	0	0	0	0	0	0	1	0	0	0	0
TCGA-BH-A0BO-01	0	0	0	0	0	0	1	1	0	0	0	0	0	0	0	0	0	0	0	0	0	0	0	0	0	0	0	0	0	0	0	0	0	0	0	0	0	0	0	0	1	0	0	0	1	1	0	0	0
TCGA-BH-A0BP-01	6	5	13	0	3	2	12	6	1	1	6	0	3	8	3	2	1	0	3	0	1	4	9	2	6	5	8	0	10	9	11	1	1	0	8	3	6	14	18	5	1	5	3	1	4	7	7	5	0
TCGA-BH-A0BQ-01	1	0	0	0	0	0	1	0	1	0	0	0	2	0	0	0	1	0	0	0	0	0	0	0	0	0	0	0	1	0	0	0	0	0	0	0	2	0	0	0	1	0	0	0	4	0	0	0	0
TCGA-BH-A0BR-01	0	0	2	2	0	0	1	2	0	0	0	0	1	0	0	2	2	1	13	5	4	0	29	1	1	1	1	3	17	0	15	8	1	1	4	0	1	0	0	2	0	0	1	1	4	0	21	5	0
TCGA-BH-A0BS-01	0	0	0	0	1	0	2	0	0	0	0	0	2	0	0	0	3	0	0	0	0	0	0	0	0	0	0	0	3	0	2	0	0	0	0	0	0	0	0	0	0	0	0	0	2	0	0	0	0
TCGA-BH-A0BT-01	5	0	0	0	0	0	3	0	1	0	0	0	1	0	0	1	0	0	0	0	1	0	0	2	0	0	0	0	0	1	0	0	0	0	0	0	1	0	0	0	0	0	1	1	1	0	1	0	0
TCGA-BH-A0BV-01	0	1	0	0	2	0	3	0	7	0	0	0	1	3	1	0	0	0	0	0	0	0	0	1	0	0	0	0	0	1	0	0	0	0	0	0	0	0	0	1	1	0	0	0	0	0	0	0	1
TCGA-BH-A0BW-01	2	0	0	1	2	0	8	1	2	0	4	0	2	0	1	0	3	0	0	0	4	0	2	7	0	0	1	0	0	0	2	0	1	0	0	0	4	1	0	0	1	0	0	1	3	0	0	1	1
TCGA-BH-A0BZ-01	0	0	0	0	0	0	0	1	1	0	0	0	3	0	0	0	0	0	0	0	0	0	1	0	1	0	0	0	1	1	0	0	0	0	0	0	1	0	0	0	0	0	0	0	1	1	0	0	1
TCGA-BH-A0C0-01	0	2	2	5	0	2	1	2	1	0	1	2	1	0	0	0	2	1	2	4	0	1	1	3	3	0	0	0	3	3	0	1	1	0	0	0	4	6	1	1	2	2	1	1	2	3	6	4	1
TCGA-BH-A0C1-01	9	0	5	7	1	0	2	0	3	0	0	1	0	0	1	0	1	1	0	0	2	2	0	0	0	0	0	0	2	3	0	0	0	0	0	0	2	0	0	3	0	0	0	0	1	0	0	2	0
TCGA-BH-A0C3-01	0	0	2	0	0	0	4	2	0	0	1	0	1	0	0	0	0	0	0	0	0	0	0	0	0	0	0	0	0	0	1	0	0	0	0	0	0	0	0	0	0	0	0	0	0	1	0	0	0
TCGA-BH-A0C7-01	2	1	0	0	2	0	3	0	3	0	5	4	7	2	5	6	3	0	0	3	0	0	0	1	0	0	0	0	1	0	0	1	1	0	4	1	1	0	0	2	1	0	0	1	0	0	0	1	1
TCGA-BH-A0DD-01	4	0	5	5	0	0	1	1	0	0	0	0	2	0	2	0	1	0	0	0	4	1	1	0	0	0	0	0	1	0	16	2	1	0	0	0	3	0	0	0	2	0	0	0	3	0	1	0	0
TCGA-BH-A0DE-01	1	0	0	0	3	0	1	1	0	0	0	0	0	0	0	0	0	0	0	0	0	0	0	0	1	0	0	0	0	0	0	0	0	0	0	0	0	0	0	0	0	0	0	0	1	0	0	0	0
TCGA-BH-A0DG-01	18	0	8	8	4	0	5	0	0	0	0	0	0	0	0	0	1	0	0	0	0	0	0	0	1	0	0	0	1	0	3	0	0	0	0	0	0	0	0	0	3	0	0	0	0	0	0	0	0
TCGA-BH-A0DH-01	1	0	1	2	0	0	0	1	3	0	0	3	1	0	0	1	1	0	0	1	1	0	0	2	0	0	0	0	2	0	0	3	0	0	0	0	0	0	0	1	0	0	0	0	1	0	1	0	0
TCGA-BH-A0DI-01	0	0	0	0	0	0	0	4	0	0	0	0	1	0	0	0	2	4	1	0	0	3	36	2	2	2	0	0	1	8	7	10	1	0	0	1	1	0	1	3	0	0	0	0	0	10	0	3	1
TCGA-BH-A0DK-01	2	1	0	0	2	1	4	0	0	0	0	0	1	0	1	0	7	0	1	0	2	0	3	0	1	0	0	0	3	0	0	0	0	0	0	0	1	0	2	0	0	0	0	0	1	0	0	0	1
TCGA-BH-A0DL-01	1	0	0	1	0	0	0	1	0	0	0	0	0	0	0	0	0	1	0	0	0	0	3	1	1	0	0	0	1	1	0	1	0	0	1	0	0	0	0	0	0	0	0	0	0	1	0	0	1
TCGA-BH-A0DO-01	0	0	0	0	0	0	1	0	0	0	0	0	1	0	0	0	0	0	0	0	0	0	0	0	0	0	0	0	1	0	0	0	0	0	0	0	1	0	1	0	0	0	0	0	0	0	1	0	0
TCGA-BH-A0DP-01	0	0	1	0	1	0	2	0	0	0	0	0	1	0	0	0	0	0	0	0	0	0	0	0	0	0	0	0	0	0	0	0	0	0	0	0	3	0	0	4	0	0	0	0	1	0	0	0	0
TCGA-BH-A0DQ-01	1	0	0	0	2	0	1	0	3	0	0	0	6	0	0	0	2	0	0	0	1	0	3	0	0	0	0	0	2	0	0	0	0	0	0	0	1	0	1	0	1	0	4	0	2	0	1	0	1
TCGA-BH-A0DS-01	1	2	0	0	1	0	3	1	0	0	0	0	1	2	0	0	1	0	0	0	1	0	0	1	1	1	0	0	1	2	0	0	0	0	0	0	1	0	0	0	0	0	0	0	3	5	0	1	1
TCGA-BH-A0DT-01	0	0	0	0	1	0	2	0	0	0	0	0	1	0	0	0	0	0	0	0	0	0	0	0	0	0	0	0	3	0	0	0	0	0	0	0	0	0	0	0	0	0	0	0	0	0	0	0	0
TCGA-BH-A0DV-01	0	0	0	0	1	0	0	2	0	0	1	0	0	0	2	0	0	0	0	0	0	0	1	0	0	0	0	0	0	0	1	0	0	0	0	0	0	0	0	0	0	0	0	0	0	0	0	0	0
TCGA-BH-A0DX-01	0	2	0	0	1	0	3	3	0	0	0	0	2	0	0	1	0	0	1	1	1	0	0	0	0	1	0	0	0	0	0	0	0	0	0	0	0	1	0	1	0	0	0	1	1	2	2	1	0
TCGA-BH-A0DZ-01	9	0	12	0	0	0	1	0	0	0	0	0	0	0	0	0	1	0	0	0	1	2	0	0	1	0	0	0	0	0	1	1	0	0	0	0	0	0	0	0	0	0	0	0	0	1	12	0	0
TCGA-BH-A0E0-01	0	1	2	1	0	0	2	0	1	0	5	0	7	6	0	0	2	2	0	0	0	4	2	0	2	2	0	0	0	1	0	0	2	0	0	0	3	4	0	0	0	0	0	0	1	0	1	0	1
TCGA-BH-A0E1-01	3	0	0	0	1	0	2	0	0	0	0	0	1	0	1	0	2	0	0	0	0	0	0	0	1	0	0	0	1	0	0	0	0	0	0	0	0	0	0	0	1	0	0	0	0	0	0	0	1
TCGA-BH-A0E2-01	8	1	0	1	1	0	0	2	33	5	22	5	8	0	0	4	1	0	1	0	5	0	0	1	2	0	0	0	6	0	1	0	3	0	0	0	3	0	0	0	1	0	0	0	6	4	0	4	1
TCGA-BH-A0E6-01	4	4	0	2	1	0	3	0	0	0	0	2	2	1	1	2	0	1	1	0	0	1	1	0	2	2	0	0	4	7	1	0	1	0	1	0	0	1	0	0	0	1	0	0	1	1	0	2	0
TCGA-BH-A0E7-01	2	0	0	0	1	0	0	0	3	0	0	0	0	0	0	0	1	0	0	0	1	0	0	0	0	0	0	0	0	0	1	0	0	0	0	0	0	0	0	0	0	0	0	0	0	0	0	0	0
TCGA-BH-A0E9-01	0	1	0	0	0	0	1	0	0	0	0	0	0	0	0	0	0	1	0	1	1	0	0	2	0	0	0	0	1	2	0	0	0	0	0	0	0	0	0	0	2	0	0	0	0	0	0	0	0
TCGA-BH-A0EA-01	0	0	0	0	1	0	2	0	2	0	0	0	2	0	0	0	0	0	0	0	1	0	0	0	0	0	0	0	0	0	0	0	0	0	0	0	1	0	0	0	1	0	0	0	1	0	0	0	0
TCGA-BH-A0EB-01	2	3	0	0	1	0	2	0	0	0	0	0	0	1	0	0	1	0	0	1	0	0	0	1	0	0	0	0	1	2	0	0	0	0	0	0	0	0	0	1	1	0	0	1	1	0	1	3	0
TCGA-BH-A0EE-01	0	0	2	2	1	0	1	1	0	0	0	0	0	2	0	1	0	0	0	0	0	0	0	0	1	0	0	0	0	0	0	0	0	0	0	0	0	0	0	1	0	0	0	0	1	0	0	0	0
TCGA-BH-A0EI-01	1	0	0	0	2	0	0	0	0	0	0	0	0	0	0	0	0	0	0	0	0	0	1	0	0	0	0	0	0	0	0	0	1	0	1	0	1	0	0	1	0	0	0	0	22	0	0	0	0
TCGA-BH-A0GY-01	6	2	5	1	0	0	0	1	2	2	0	0	2	4	0	1	0	0	0	0	8	5	7	1	0	0	0	0	0	1	0	0	0	0	0	0	2	2	0	0	0	0	0	0	1	0	0	0	0
TCGA-BH-A0GZ-01	5	0	0	0	0	0	1	0	1	0	0	0	1	0	0	0	0	0	0	0	1	0	0	0	0	0	0	0	1	0	0	0	1	0	0	0	2	0	0	0	0	0	0	0	0	0	0	0	0
TCGA-BH-A0H0-01	4	0	11	0	0	0	1	0	1	0	0	0	0	0	0	0	0	0	0	0	0	0	0	0	0	0	0	0	0	0	0	0	0	0	0	0	2	0	0	0	0	0	0	0	2	0	0	0	0
TCGA-BH-A0H3-01	2	0	0	0	0	0	1	0	0	0	0	0	0	0	0	0	0	0	0	0	0	0	0	0	0	0	0	0	0	0	0	0	1	0	0	0	0	0	0	0	0	0	0	0	0	0	0	0	1
TCGA-BH-A0H5-01	1	0	0	0	0	0	0	0	0	0	0	0	1	0	0	0	0	0	0	0	0	0	0	0	0	0	0	0	0	0	0	0	0	0	0	0	1	0	0	0	1	0	0	0	3	0	0	0	0
TCGA-BH-A0H6-01	1	0	0	0	2	0	0	0	0	0	0	0	1	0	0	0	2	0	0	0	1	0	0	0	1	0	0	0	2	0	0	0	0	0	0	0	2	0	0	0	0	0	0	0	0	0	0	0	1
TCGA-BH-A0H7-01	2	3	0	1	1	0	4	0	22	10	0	9	6	11	9	1	5	2	1	2	1	0	4	2	7	5	0	2	16	8	5	9	1	0	0	0	2	0	3	6	0	0	2	2	4	0	0	2	1
TCGA-BH-A0H9-01	2	3	0	0	4	0	6	0	2	0	0	0	0	0	0	0	0	0	0	0	0	0	0	0	0	0	0	0	1	0	0	0	1	0	0	0	3	0	22	3	0	0	0	0	0	1	0	0	0
TCGA-BH-A0HA-01	1	0	0	0	0	0	0	0	0	0	0	0	3	0	0	0	1	0	0	0	1	0	0	0	0	0	0	0	0	0	0	0	1	0	0	0	2	0	3	0	0	0	0	0	3	0	0	0	0
TCGA-BH-A0HB-01	0	0	1	1	2	0	8	0	0	0	2	3	2	0	2	5	1	0	0	0	0	0	2	1	0	0	2	1	0	0	2	0	0	0	0	0	2	0	4	0	21	0	43	0	18	2	8	7	1
TCGA-BH-A0HI-01	0	0	0	0	0	1	2	0	2	0	0	0	0	0	0	0	0	0	0	0	0	0	0	0	0	0	0	0	0	0	0	0	0	0	0	0	12	0	0	0	0	0	0	0	0	0	0	0	0
TCGA-BH-A0HK-01	0	0	2	0	1	0	4	0	1	0	0	0	0	0	0	0	1	0	0	0	0	0	0	0	0	0	0	0	1	0	1	0	0	0	1	0	1	0	0	0	0	0	0	0	1	0	0	0	0
TCGA-BH-A0HO-01	0	0	0	0	2	0	3	0	0	0	0	0	0	0	0	0	0	0	0	0	0	0	0	0	0	0	0	0	4	0	0	0	2	0	0	0	0	0	0	0	0	0	0	0	7	0	1	0	0
TCGA-BH-A0HP-01	0	0	0	0	1	0	4	0	0	0	0	0	0	0	0	0	3	0	0	0	0	0	0	0	0	0	0	0	0	0	0	0	0	0	1	0	0	0	0	0	0	0	0	0	0	0	0	0	3
TCGA-BH-A0HQ-01	3	29	35	0	0	1	90	0	0	26	32	0	0	46	50	0	1	24	23	0	0	10	9	0	2	16	15	0	1	52	55	1	0	0	23	1	2	3	36	1	0	0	23	19	1	1	40	39	0
TCGA-BH-A0HU-01	7	0	8	2	1	0	4	0	0	0	0	0	0	1	0	0	1	2	0	0	0	0	1	1	1	0	0	0	1	1	1	0	0	0	0	0	1	0	0	2	0	0	1	1	1	0	1	3	1
TCGA-BH-A0HW-01	0	0	0	0	0	1	0	0	1	1	0	0	2	3	0	0	4	0	0	1	4	0	0	5	0	0	0	0	1	0	0	2	1	0	0	1	0	0	0	1	3	0	0	2	14	0	0	5	1
TCGA-BH-A0HX-01	0	0	0	0	2	0	3	0	0	0	1	1	8	1	1	0	3	0	1	0	0	0	0	0	1	0	3	0	3	1	9	0	0	0	0	0	2	0	1	2	8	0	4	2	5	0	0	1	1
TCGA-BH-A0HY-01	5	0	1	0	1	1	4	0	2	0	0	0	1	1	1	0	10	0	1	0	2	0	13	0	3	0	0	0	18	0	10	2	3	0	3	1	2	0	2	0	17	0	26	1	2	0	3	0	0
TCGA-BH-A0RX-01	3	2	0	0	0	0	0	1	3	0	1	1	0	0	0	0	0	0	1	0	0	0	0	0	1	1	0	0	0	0	0	0	3	0	0	0	0	1	0	1	3	0	0	0	1	0	0	0	0
TCGA-BH-A0W3-01	7	9	11	1	0	0	1	0	0	0	0	0	0	0	0	1	2	0	0	2	0	0	0	1	1	1	0	0	0	1	0	0	0	0	0	0	0	0	3	4	0	0	0	0	0	1	0	0	0
TCGA-BH-A0W4-01	4	0	0	0	0	0	1	0	1	0	0	0	0	0	0	0	0	0	0	0	0	0	0	0	1	0	0	0	1	0	1	0	0	0	0	0	0	0	0	0	1	0	0	0	0	0	0	0	0
TCGA-BH-A0W5-01	1	0	0	0	0	0	0	0	0	0	0	0	1	0	0	0	0	0	0	0	0	0	0	0	0	0	0	0	0	0	0	0	0	0	0	0	0	0	0	0	0	0	0	0	0	0	0	0	0
TCGA-BH-A0W7-01	0	0	0	0	0	0	0	0	1	0	0	0	1	0	0	0	0	0	0	0	0	0	0	0	0	0	0	0	0	0	0	0	0	0	0	0	1	0	3	1	1	0	11	0	1	0	0	0	0
TCGA-BH-A0WA-01	2	0	1	0	0	3	4	3	1	0	4	2	3	0	2	3	1	1	1	1	4	2	17	1	5	0	1	0	1	0	0	0	2	0	2	2	4	3	0	0	0	0	3	0	5	0	1	2	1
TCGA-BH-A18F-01	0	2	1	0	1	0	2	0	0	0	1	0	1	0	0	0	2	1	0	1	1	2	0	0	0	1	1	0	0	2	1	0	0	0	0	0	0	0	0	0	0	0	1	0	7	0	0	0	0
TCGA-BH-A18G-01	0	0	0	0	0	0	1	0	0	0	0	0	0	0	0	0	3	0	0	0	0	0	0	0	0	0	0	0	0	0	0	0	0	0	0	0	0	0	0	0	0	0	0	0	0	0	0	0	0
TCGA-BH-A18H-01	2	0	0	0	1	0	0	2	1	0	0	0	1	2	0	1	1	0	1	1	1	0	0	0	0	0	0	0	0	0	0	0	0	0	0	0	0	0	0	1	0	0	0	0	0	0	0	0	0
TCGA-BH-A18I-01	1	0	0	0	0	0	1	0	0	0	0	0	0	1	0	0	1	0	1	0	0	0	0	0	0	0	0	0	2	0	0	0	0	0	0	0	1	0	0	0	0	0	1	0	6	0	0	0	1
TCGA-BH-A18J-01	15	2	23	5	17	0	44	7	1	0	1	0	0	0	0	0	19	0	24	2	1	0	0	0	0	0	1	0	2	0	6	0	0	0	0	0	1	0	0	0	0	0	0	0	1	0	0	0	3
TCGA-BH-A18K-01	4	1	2	0	1	0	3	0	1	0	0	0	2	0	0	0	3	0	0	0	4	0	0	0	1	0	0	0	1	0	1	0	0	0	0	0	0	0	0	1	0	0	0	0	4	0	0	1	0
TCGA-BH-A18L-01	1	5	0	3	1	0	2	0	7	0	0	0	1	0	0	1	1	1	0	0	3	4	0	0	0	0	0	0	0	0	1	1	0	0	0	0	2	0	3	0	0	0	1	0	3	0	0	0	0
TCGA-BH-A18M-01	1	0	0	0	1	0	1	0	1	0	0	0	0	0	0	0	0	0	0	0	0	0	0	0	1	0	0	0	0	0	0	0	0	0	0	0	0	0	0	1	0	0	0	0	0	0	0	0	1
TCGA-BH-A18N-01	2	2	0	0	1	2	0	0	3	3	0	0	1	2	0	0	0	0	0	0	0	0	0	1	1	0	0	1	1	0	0	2	0	0	0	0	3	0	4	0	3	3	0	0	1	2	0	0	0
TCGA-BH-A18P-01	1	2	0	0	0	0	1	0	0	0	0	0	0	0	1	0	2	0	0	0	0	0	0	0	0	0	0	0	0	0	0	0	0	0	0	0	0	0	0	0	1	0	1	0	0	0	0	0	1
TCGA-BH-A18Q-01	4	0	0	0	0	0	6	0	3	1	0	0	13	0	0	2	4	0	0	0	1	0	4	0	4	0	0	0	8	0	1	0	0	0	0	0	8	0	1	0	1	0	2	0	0	0	3	0	0
TCGA-BH-A18R-01	3	0	0	0	2	0	5	2	0	0	0	0	1	0	0	0	5	1	3	3	1	0	3	3	1	0	0	0	9	0	8	1	0	0	0	0	3	0	0	4	6	0	4	5	8	0	8	7	1
TCGA-BH-A18S-01	3	0	1	0	1	1	5	0	1	0	0	0	2	0	0	0	0	0	0	0	3	0	1	0	0	0	0	0	3	0	1	0	0	0	0	0	0	0	0	0	0	0	0	0	17	0	0	0	1
TCGA-BH-A18T-01	8	0	17	2	2	0	7	0	4	0	10	8	3	0	10	10	17	1	29	3	2	0	3	6	5	0	0	0	3	1	7	2	1	0	1	3	6	1	3	3	1	0	3	1	11	0	8	3	2
TCGA-BH-A18U-01	7	1	0	0	2	0	5	0	1	0	3	0	7	0	0	0	3	0	9	0	4	0	21	0	4	0	0	0	17	9	4	2	2	0	7	6	0	0	1	2	11	0	31	8	10	0	9	1	3
TCGA-BH-A18V-01	6	0	6	6	4	0	18	4	9	0	10	7	5	0	14	12	1	1	8	0	1	2	10	1	8	0	0	2	11	0	14	2	2	0	5	2	6	0	2	1	1	0	7	0	5	0	3	1	3
TCGA-BH-A1EN-01	6	1	0	0	0	0	1	0	0	0	1	0	0	1	0	1	0	0	0	0	2	1	0	2	0	0	0	1	1	0	0	0	0	0	0	0	0	0	2	2	0	0	0	0	2	1	1	2	0
TCGA-BH-A1EO-01	2	0	1	0	1	0	2	0	2	0	0	0	2	0	1	0	2	0	0	1	2	1	0	0	1	0	0	0	1	0	1	0	0	0	0	0	1	0	1	3	1	0	0	1	1	0	0	1	0
TCGA-BH-A1ET-01	1	0	0	0	0	0	0	0	0	0	0	0	0	0	0	0	1	0	0	0	2	0	0	0	0	0	0	0	0	0	0	0	1	0	0	0	2	0	0	0	0	0	0	0	0	0	0	0	0
TCGA-BH-A1EU-01	0	6	0	5	0	0	1	2	3	0	0	0	1	0	0	0	0	0	0	0	0	0	1	0	0	0	0	0	0	1	0	0	1	2	0	1	0	8	0	9	4	2	0	0	2	2	0	0	0
TCGA-BH-A1EV-01	27	14	29	16	2	1	35	11	0	0	0	0	0	3	0	4	1	5	10	1	2	0	3	0	6	1	2	0	8	0	1	1	0	0	0	0	7	14	8	13	0	0	1	1	9	4	28	15	0
TCGA-BH-A1EW-01	3	4	0	0	1	0	2	0	0	0	0	0	2	0	0	0	0	5	7	1	3	3	9	1	1	0	0	1	0	0	0	1	2	0	2	0	0	0	2	3	0	0	0	0	3	0	1	0	0
TCGA-BH-A1EX-01	0	1	0	0	1	0	2	0	0	0	0	0	0	1	0	0	0	0	0	0	1	2	0	0	1	0	0	0	0	0	0	0	0	0	0	0	0	1	0	0	0	0	0	0	0	1	0	0	1
TCGA-BH-A1EY-01	6	1	5	7	2	0	4	2	6	0	1	4	2	0	1	4	2	0	1	2	2	0	1	4	0	0	0	0	4	0	3	2	0	0	2	1	2	0	0	3	2	0	6	2	0	0	0	1	1
TCGA-BH-A1F0-01	1	0	0	0	1	0	0	1	5	0	0	2	2	0	1	0	1	0	0	0	2	0	0	0	0	0	0	0	2	3	3	2	1	0	2	1	4	3	0	0	1	0	0	0	1	2	7	4	0
TCGA-BH-A1F2-01	8	1	6	2	0	0	2	1	1	1	1	3	0	0	1	2	0	0	2	0	0	0	0	0	1	0	1	0	0	0	2	2	1	0	2	2	4	0	0	2	3	0	0	3	4	0	0	2	0
TCGA-BH-A1F5-01	3	0	0	0	0	0	0	0	0	0	0	0	1	0	0	0	0	0	0	0	1	0	0	0	1	0	0	0	0	0	0	0	0	0	0	0	1	0	0	0	2	0	0	0	15	0	0	0	0
TCGA-BH-A1F6-01	6	3	9	12	1	1	3	6	2	1	10	2	1	3	1	1	3	0	1	1	5	0	3	0	5	1	0	1	1	2	0	0	2	1	0	3	1	3	1	4	1	0	1	1	2	0	2	3	2
TCGA-BH-A1F8-01	1	0	0	0	3	1	1	4	1	0	1	2	2	0	0	3	6	0	1	2	1	0	0	2	0	0	0	0	3	0	0	0	0	0	0	0	1	0	0	2	0	0	0	0	3	0	0	4	1
TCGA-BH-A1FC-01	15	24	27	7	6	2	16	1	1	0	1	0	8	10	0	2	1	0	0	0	3	0	0	2	1	0	1	1	2	0	0	2	5	1	2	0	4	5	0	0	6	0	6	0	0	2	1	1	0
TCGA-BH-A1FD-01	13	0	4	9	14	0	2	10	4	0	2	6	7	0	4	9	2	0	0	2	1	0	0	2	0	0	0	0	5	0	1	4	0	0	1	1	14	0	0	9	2	0	1	3	13	0	3	10	1
TCGA-BH-A1FE-01	2	0	0	0	1	0	1	0	0	0	0	0	1	0	1	0	0	0	0	0	0	0	0	0	1	0	0	0	0	0	0	0	2	1	1	0	0	1	0	0	0	0	5	0	3	10	24	5	0
TCGA-BH-A1FG-01	2	0	0	0	0	0	0	0	4	0	0	0	1	0	0	0	0	0	0	0	0	0	0	0	0	0	0	0	2	0	0	0	0	0	0	0	3	0	0	0	1	0	0	0	0	0	0	0	1
TCGA-BH-A1FH-01	0	0	0	0	0	0	0	0	0	0	0	0	0	3	0	5	0	0	0	0	0	0	0	0	0	0	0	0	0	0	0	0	0	0	0	0	4	1	0	1	0	0	0	0	0	0	0	0	2
TCGA-BH-A1FJ-01	1	0	1	0	1	0	4	0	1	0	0	0	2	0	1	0	1	0	1	0	3	0	1	0	1	0	0	0	0	0	0	0	1	0	0	0	0	0	0	0	0	0	0	0	26	0	0	0	1
TCGA-BH-A1FL-01	9	0	1	0	1	0	4	0	3	0	0	0	1	0	0	0	0	0	0	0	0	0	2	0	1	0	0	0	7	0	0	0	0	0	0	0	0	0	0	0	1	0	0	0	0	0	0	0	0
TCGA-BH-A1FM-01	3	0	1	0	0	0	2	0	1	1	0	0	2	0	1	1	10	1	1	2	3	0	2	5	0	0	0	0	0	1	0	2	1	0	1	2	1	0	0	2	1	0	0	0	3	3	0	0	0
TCGA-BH-A1FN-01	5	2	8	2	0	1	43	1	2	2	0	0	8	1	2	4	8	2	0	0	2	1	7	1	3	0	0	0	4	0	0	0	6	2	0	0	5	1	0	0	7	2	1	1	4	1	15	1	1
TCGA-BH-A1FR-01	1	0	0	0	3	0	0	0	0	0	0	0	0	0	0	0	1	0	0	0	0	0	0	0	1	0	0	0	3	0	0	0	0	0	0	0	0	0	0	0	2	0	0	0	0	0	0	0	0
TCGA-BH-A1FU-01	0	0	0	0	0	0	0	0	2	0	0	0	0	0	0	0	1	1	1	0	0	0	0	0	1	3	1	0	1	0	0	0	0	1	3	0	0	1	5	1	0	0	0	0	0	0	0	0	0
TCGA-BH-A201-01	0	0	0	0	0	0	0	1	0	0	0	0	0	0	0	0	0	0	0	0	3	0	3	0	0	0	0	0	0	0	0	0	0	0	0	0	0	0	1	0	0	0	1	0	1	0	0	0	0
TCGA-BH-A202-01	0	0	0	0	0	0	1	0	1	0	0	0	4	0	0	0	0	0	0	0	1	0	1	3	0	0	0	2	1	0	0	0	0	0	0	0	1	0	0	0	0	0	0	0	0	0	0	0	0
TCGA-BH-A203-01	0	3	7	1	4	0	93	13	0	0	1	0	1	0	0	0	0	0	0	0	0	1	3	2	4	1	0	1	3	5	4	2	0	0	1	0	2	1	6	4	0	0	0	0	3	4	35	2	4
TCGA-BH-A204-01	10	0	1	2	2	0	1	0	5	0	1	1	11	0	2	0	0	0	0	0	7	0	0	2	0	0	0	0	0	0	0	0	1	0	0	0	1	0	0	0	0	0	0	0	1	0	1	0	0
TCGA-BH-A208-01	0	0	1	0	0	0	0	0	0	0	0	0	1	0	1	0	0	0	0	0	1	1	2	0	1	0	2	0	4	1	5	0	0	4	0	5	3	4	0	1	0	1	1	0	0	1	0	2	2
TCGA-BH-A209-01	2	5	1	5	5	0	12	10	1	0	0	1	2	0	0	2	2	0	0	0	2	1	0	0	2	2	0	0	3	0	0	0	0	0	0	0	2	7	1	1	1	4	16	7	1	0	0	0	2
TCGA-BH-A28Q-01	1	0	1	0	1	0	4	0	2	0	0	0	1	0	0	0	0	0	0	0	0	0	0	0	0	0	0	0	0	0	0	0	0	0	0	0	3	0	0	0	1	0	1	0	1	0	0	0	0
TCGA-BH-A2L8-01	0	0	0	0	1	0	0	2	0	0	0	0	0	0	0	0	0	0	0	0	0	0	0	0	0	0	0	0	0	0	0	0	0	0	0	0	0	0	0	1	0	0	0	0	0	0	0	0	0
TCGA-BH-A42U-01	0	0	0	0	0	0	0	0	1	0	0	0	1	0	0	0	0	0	0	0	3	0	0	0	1	0	0	0	3	0	0	0	0	0	0	0	0	0	0	0	0	0	0	0	0	0	0	0	1
TCGA-BH-A42V-01	2	0	0	0	0	1	0	0	0	0	0	0	1	0	0	0	1	0	0	0	0	0	0	0	0	0	0	0	3	0	0	0	0	0	0	0	0	0	0	0	0	0	0	0	3	8	0	3	1
TCGA-BH-A5IZ-01	2	0	0	2	1	0	5	4	1	0	0	2	3	0	0	0	1	0	0	0	1	0	1	3	0	0	0	0	1	0	0	0	0	0	2	1	5	0	0	0	3	1	1	3	2	0	2	2	0
TCGA-BH-A5J0-01	0	0	0	0	1	0	2	0	56	3	28	36	1	0	0	0	12	0	3	4	0	0	1	0	1	0	3	2	3	3	0	2	0	0	0	0	1	0	0	1	5	0	0	0	1	0	0	1	0
TCGA-BH-A6R8-01	2	5	1	2	3	0	4	0	0	0	0	0	0	1	0	0	1	1	0	0	2	3	0	0	0	0	0	0	0	1	0	0	0	0	1	1	1	1	0	3	1	1	5	0	0	1	0	0	2
TCGA-BH-A6R9-01	1	0	0	0	0	1	0	0	0	0	0	0	0	1	0	0	1	0	0	0	2	0	0	0	0	0	0	0	0	0	0	0	0	0	0	0	0	0	0	0	0	0	0	0	0	0	0	0	0
TCGA-BH-A8FY-01	0	0	3	0	0	0	17	0	2	0	0	0	1	0	0	0	0	0	0	0	0	0	0	0	0	0	0	0	0	0	0	0	0	0	2	0	1	0	4	0	0	0	0	0	1	0	0	0	1
TCGA-BH-A8FZ-01	1	0	0	0	1	0	0	0	0	0	0	0	0	1	0	1	1	1	0	0	0	1	0	0	0	0	0	0	0	0	0	0	0	0	0	0	1	1	0	2	1	1	0	0	0	1	0	0	0
TCGA-BH-A8G0-01	0	0	0	0	0	0	1	1	0	0	0	0	0	0	0	0	0	0	0	0	0	0	0	0	0	0	0	0	0	0	1	0	0	0	0	0	0	0	0	0	0	0	0	0	1	0	0	0	1
TCGA-BH-AB28-01	1	0	0	0	0	0	1	0	0	0	0	0	1	0	0	0	1	0	0	0	0	0	0	0	0	0	0	0	0	0	1	0	1	0	1	0	1	0	0	0	3	0	0	0	0	0	0	0	0
TCGA-C8-A12K-01	2	0	7	6	2	0	7	6	1	1	0	1	3	2	1	0	0	2	0	1	1	2	0	4	0	0	0	0	3	5	2	2	0	0	0	0	4	3	2	1	5	0	1	1	1	1	3	5	0
TCGA-C8-A12L-01	2	1	11	2	1	1	15	0	3	0	1	0	3	0	5	1	4	0	4	0	9	0	21	6	2	0	2	3	14	2	7	2	0	1	4	1	9	0	0	2	1	2	5	2	1	0	3	4	1
TCGA-C8-A12M-01	0	0	0	0	4	0	35	3	0	0	0	0	1	0	0	0	0	0	0	0	0	0	0	0	0	0	0	0	0	0	0	0	1	0	0	0	4	0	1	2	1	0	1	0	1	1	0	0	0
TCGA-C8-A12N-01	1	0	0	0	0	0	0	0	0	0	0	0	0	0	0	0	1	0	1	0	1	0	0	0	0	0	0	0	0	0	0	0	1	0	0	0	0	0	0	0	0	0	0	0	0	0	0	0	1
TCGA-C8-A12O-01	2	1	0	0	0	0	1	1	0	0	1	0	1	0	0	0	2	0	1	3	1	0	0	1	2	0	0	0	2	5	3	1	0	0	2	0	7	1	0	1	0	0	0	0	2	4	0	1	1
TCGA-C8-A12P-01	2	6	10	1	1	0	2	1	3	0	1	2	1	2	2	4	0	2	3	2	0	2	19	3	0	0	0	0	6	6	1	3	0	0	0	0	0	0	0	1	2	7	6	5	6	4	1	3	1
TCGA-C8-A12Q-01	2	0	5	3	6	0	14	5	1	0	0	2	2	0	0	1	5	0	0	6	1	0	4	4	1	0	0	1	1	0	1	1	0	0	1	0	7	0	0	5	0	0	0	2	7	0	8	6	0
TCGA-C8-A12T-01	0	0	1	0	0	0	0	0	1	0	0	0	10	0	3	0	1	0	0	0	0	0	0	0	0	0	0	0	3	0	0	0	1	0	0	0	0	0	0	0	0	0	0	0	0	0	0	0	0
TCGA-C8-A12U-01	0	0	0	0	8	0	16	9	1	0	0	0	2	0	26	7	0	0	1	0	3	0	8	1	4	1	0	1	3	0	0	0	1	0	0	0	2	0	0	0	9	1	26	3	3	3	5	2	1
TCGA-C8-A12V-01	0	0	0	0	0	0	0	0	2	0	0	1	0	0	0	0	2	0	1	0	1	0	0	0	0	0	0	0	5	0	0	0	0	0	0	0	0	0	0	0	0	0	0	0	1	0	0	0	0
TCGA-C8-A12W-01	0	1	0	0	0	0	0	1	1	1	5	2	2	3	0	0	1	0	1	1	2	3	3	1	1	0	0	0	4	0	0	0	5	1	2	0	7	2	0	0	1	0	0	0	1	0	0	0	0
TCGA-C8-A12X-01	3	0	0	0	0	0	0	0	0	0	0	0	2	6	1	2	0	0	0	0	0	0	0	1	0	0	0	0	1	0	0	1	1	0	0	0	1	0	0	0	0	0	0	0	7	1	31	0	0
TCGA-C8-A12Y-01	0	0	0	0	2	0	3	0	0	0	0	0	0	0	0	0	3	0	0	0	6	0	27	0	2	0	0	0	5	0	1	0	0	0	0	0	0	0	0	0	0	0	0	0	1	0	0	0	0
TCGA-C8-A12Z-01	3	0	8	1	2	0	6	0	2	0	1	0	2	0	0	0	1	0	1	1	3	0	0	0	3	0	0	0	2	0	1	1	1	0	0	0	0	0	1	0	0	0	0	0	0	0	0	0	0
TCGA-C8-A130-01	3	2	0	6	1	0	0	2	1	1	1	3	0	4	5	2	6	1	17	3	1	0	4	5	1	0	0	1	7	1	6	0	0	1	0	1	1	0	0	0	2	0	0	2	5	2	22	2	0
TCGA-C8-A131-01	1	3	3	0	1	0	0	2	0	0	0	1	1	0	4	1	0	0	0	0	1	0	1	0	0	0	0	0	0	0	0	0	1	0	3	0	1	0	0	0	0	0	0	0	3	1	1	0	0
TCGA-C8-A132-01	1	0	0	0	0	0	0	0	0	0	0	0	1	0	0	0	1	0	1	0	0	0	0	0	0	0	0	0	3	0	0	0	0	0	0	0	2	1	1	2	2	0	0	1	1	0	0	1	0
TCGA-C8-A133-01	0	0	1	0	0	0	1	0	1	0	1	0	1	0	0	0	0	0	0	0	0	0	0	0	0	0	0	0	0	0	0	0	0	0	1	0	0	0	1	0	0	0	1	0	0	0	0	0	1
TCGA-C8-A134-01	2	0	1	1	3	0	4	0	1	0	11	0	1	0	1	0	2	0	2	2	1	0	2	1	1	0	0	1	4	0	0	1	1	0	1	1	11	0	0	0	0	0	2	1	9	0	0	0	3
TCGA-C8-A135-01	0	0	0	0	2	0	0	1	0	0	0	0	1	1	0	0	0	0	0	0	0	1	0	0	2	2	0	0	0	1	0	0	0	0	0	1	0	0	0	0	0	0	0	0	1	2	0	0	0
TCGA-C8-A137-01	1	0	4	0	1	0	1	0	0	0	0	0	1	0	0	0	2	0	2	0	2	0	1	0	0	0	0	0	0	0	1	0	0	0	1	1	1	1	5	0	0	0	1	0	16	0	57	0	3
TCGA-C8-A138-01	5	0	1	0	0	0	0	1	0	0	0	0	4	0	2	1	1	0	0	0	0	0	0	0	0	0	0	0	1	0	0	0	0	0	0	0	1	0	0	1	0	0	1	1	1	0	0	0	1
TCGA-C8-A1HE-01	5	0	0	0	1	0	10	4	0	0	0	0	0	0	0	0	1	0	0	1	0	0	0	0	0	0	0	0	6	0	0	0	0	0	1	1	0	0	0	0	0	0	0	0	1	0	0	0	0
TCGA-C8-A1HF-01	0	1	0	1	1	0	0	2	0	0	0	0	4	0	5	1	17	0	2	15	6	1	16	2	3	0	0	0	2	0	4	2	1	0	0	0	1	0	0	0	0	0	0	0	0	0	0	1	0
TCGA-C8-A1HG-01	0	0	0	1	1	0	6	0	1	2	0	0	1	4	0	0	2	2	0	1	3	2	1	1	1	0	1	0	0	0	0	0	1	1	0	0	0	0	0	1	10	2	15	2	13	0	16	11	0
TCGA-C8-A1HI-01	3	1	0	0	1	0	2	0	0	0	0	0	0	0	0	0	0	0	0	0	1	0	0	1	0	0	0	0	0	0	0	0	1	0	0	1	1	0	0	2	1	0	0	0	0	0	0	0	0
TCGA-C8-A1HJ-01	11	0	0	5	2	0	9	3	7	0	4	7	12	0	3	9	1	0	0	0	3	0	2	4	0	0	0	0	13	0	0	1	3	0	0	4	13	0	0	0	0	0	6	3	3	0	14	3	2
TCGA-C8-A1HK-01	0	1	0	0	1	0	2	0	0	0	0	0	1	2	1	0	4	0	0	0	10	2	2	4	7	0	0	0	0	0	7	3	0	0	0	0	3	1	1	6	1	1	22	1	0	0	0	1	1
TCGA-C8-A1HL-01	1	2	1	2	1	0	3	1	0	0	0	0	2	1	1	1	3	0	0	1	0	0	1	0	1	0	0	0	2	3	0	0	0	0	0	0	1	0	2	0	0	0	0	0	1	0	0	0	0
TCGA-C8-A1HM-01	0	1	0	2	1	0	3	0	1	0	0	0	1	0	10	8	0	0	0	1	0	1	1	0	0	1	1	0	3	6	5	2	0	0	1	1	0	3	2	0	2	0	2	0	4	0	2	7	0
TCGA-C8-A1HN-01	1	0	1	1	0	0	2	3	0	0	0	0	3	0	1	2	1	1	9	9	2	0	3	6	0	0	1	1	0	1	16	5	1	0	4	0	0	0	2	1	0	0	0	0	1	0	1	0	3
TCGA-C8-A1HO-01	0	0	1	0	0	0	0	0	0	0	0	0	0	0	1	0	0	0	0	0	0	0	0	0	0	0	0	0	1	0	2	0	0	0	0	0	1	0	0	0	0	0	3	0	9	0	0	0	0
TCGA-C8-A26V-01	0	0	0	0	2	0	1	0	0	0	0	0	0	0	1	0	4	0	0	0	3	0	1	0	1	0	0	0	1	0	2	0	0	0	0	0	0	0	0	0	1	0	0	0	1	0	0	1	0
TCGA-C8-A26W-01	4	0	3	1	0	0	1	0	0	0	1	0	1	0	4	0	1	0	0	0	1	1	7	0	0	0	1	0	7	1	2	1	1	0	3	3	7	1	0	3	1	0	0	1	0	0	2	0	0
TCGA-C8-A26X-01	1	1	1	3	1	0	0	1	0	0	0	0	0	0	1	0	1	0	1	0	0	0	1	0	0	0	0	1	0	0	0	1	1	1	0	0	0	1	0	0	1	0	1	0	0	1	0	2	0
TCGA-C8-A26Y-01	6	9	1	2	1	2	4	0	1	0	13	0	0	3	1	2	1	0	3	0	3	0	8	2	0	0	1	1	5	12	4	8	0	0	0	0	1	1	0	4	1	1	0	1	0	1	0	0	2
TCGA-C8-A26Z-01	6	0	6	1	1	0	2	0	1	0	0	0	7	0	0	0	1	0	0	0	1	0	0	0	0	0	0	0	2	0	0	0	2	0	0	0	0	0	1	0	2	0	0	0	13	0	9	0	1
TCGA-C8-A273-01	1	0	0	0	1	0	4	0	0	0	1	0	1	0	0	0	4	0	0	0	1	0	0	0	1	0	0	0	3	0	0	0	1	0	0	0	0	0	0	0	0	0	0	0	2	0	0	0	0
TCGA-C8-A274-01	6	0	1	0	0	1	4	0	0	0	0	0	2	0	0	2	3	0	0	0	0	0	1	0	0	0	0	0	0	0	0	0	0	0	0	0	0	0	0	0	0	0	0	0	1	0	0	0	2
TCGA-C8-A275-01	1	0	1	0	1	0	1	2	0	0	0	0	0	0	0	0	1	0	0	0	0	0	0	0	1	0	0	0	1	0	0	0	0	0	0	0	1	0	0	0	0	0	0	0	2	0	0	0	0
TCGA-C8-A278-01	2	1	8	2	3	2	11	11	1	0	0	1	0	0	0	1	1	0	0	1	2	0	0	2	0	0	0	0	0	1	0	0	0	0	0	0	0	0	0	0	0	0	0	0	0	0	5	2	0
TCGA-C8-A27A-01	8	3	0	3	0	0	0	1	1	0	0	1	1	12	2	11	1	0	0	1	1	0	0	1	1	0	0	1	14	1	15	2	1	1	0	0	11	6	0	3	1	2	1	0	3	4	0	0	0
TCGA-C8-A27B-01	0	1	2	0	1	1	5	1	1	3	6	1	1	3	1	1	1	2	0	0	0	2	4	0	0	0	0	0	7	8	0	1	0	0	2	0	1	4	2	0	1	2	7	1	3	7	0	3	1
TCGA-C8-A3M7-01	0	0	0	0	1	0	2	1	0	0	0	0	0	0	0	0	0	0	0	0	0	0	0	0	1	0	0	0	1	0	0	1	0	0	0	0	0	7	0	0	0	0	0	0	0	0	0	0	0
TCGA-C8-A3M8-01	9	0	0	0	0	0	3	0	0	0	0	0	1	0	0	0	2	0	0	0	1	0	22	0	0	0	0	0	0	0	0	0	1	0	1	0	2	0	0	0	1	0	2	0	1	0	0	0	0
TCGA-C8-A8HP-01	0	0	0	0	3	0	2	2	0	0	0	0	1	0	0	0	0	1	1	0	1	0	0	0	1	0	0	0	3	4	0	1	0	0	0	0	2	0	0	0	0	0	0	0	0	3	3	3	0
TCGA-C8-A8HQ-01	5	0	1	5	2	0	4	4	1	0	0	0	1	0	2	1	2	0	0	1	1	0	0	1	0	0	0	0	0	0	1	0	3	0	0	0	0	0	0	0	5	0	0	2	2	0	0	0	1
TCGA-C8-A8HR-01	1	0	0	0	0	0	0	1	1	0	0	0	0	0	0	0	1	0	0	0	1	0	0	0	1	0	0	0	1	1	0	0	2	0	0	0	0	1	0	0	0	0	0	0	1	1	0	0	0
TCGA-C8-A9FZ-01	6	0	1	3	2	0	0	3	0	0	0	0	3	0	1	5	2	0	0	2	3	0	7	11	0	0	0	0	2	0	0	3	0	0	0	0	7	0	1	7	4	0	0	5	3	0	0	0	0
TCGA-D8-A13Y-01	6	0	3	2	0	0	1	2	1	0	1	2	12	0	0	6	1	1	2	1	2	0	1	4	4	0	0	0	4	1	0	0	1	0	2	0	4	0	2	5	3	0	2	0	7	0	2	8	0
TCGA-D8-A13Z-01	1	1	1	1	0	0	6	3	0	0	0	0	1	2	1	0	0	0	0	0	0	1	1	1	2	0	0	0	8	2	2	1	0	0	5	0	3	6	4	2	0	0	4	0	2	0	15	1	0
TCGA-D8-A140-01	2	0	3	4	1	0	23	0	1	0	2	1	0	0	9	0	0	0	2	0	2	0	3	0	1	0	2	0	0	0	4	1	0	0	0	0	3	0	2	3	5	0	2	0	13	0	0	0	2
TCGA-D8-A141-01	0	0	0	0	0	0	0	1	0	0	0	0	0	0	0	0	0	0	0	0	0	0	0	0	0	0	0	0	0	0	0	0	0	0	0	0	0	0	0	0	0	0	0	0	1	0	0	0	0
TCGA-D8-A142-01	1	3	1	0	0	0	2	0	2	0	1	3	3	1	3	0	0	0	0	0	0	0	0	0	1	1	0	0	2	3	3	0	1	0	1	2	1	0	0	0	1	0	5	0	0	0	0	0	0
TCGA-D8-A143-01	0	0	0	1	0	0	1	0	1	0	2	0	2	4	1	0	2	3	0	0	0	0	2	1	1	1	0	0	4	4	0	1	1	1	0	0	3	2	0	0	0	0	1	0	1	0	1	2	0
TCGA-D8-A145-01	0	0	0	0	0	0	0	1	3	2	0	0	0	0	0	0	0	2	0	0	2	0	0	0	0	0	0	0	0	0	0	0	0	0	0	0	0	0	0	0	0	0	0	0	0	0	1	0	0
TCGA-D8-A147-01	4	0	4	3	2	2	5	1	6	1	3	6	3	1	5	3	4	0	0	1	5	0	2	7	3	0	0	0	4	1	0	1	0	0	0	0	4	0	0	0	2	0	2	1	2	0	2	1	2
TCGA-D8-A1J8-01	3	0	0	1	0	1	4	4	0	0	0	0	0	0	0	1	0	0	0	0	3	0	0	0	2	0	1	4	3	0	0	0	0	0	0	0	1	0	0	2	0	0	0	0	2	0	0	3	0
TCGA-D8-A1J9-01	0	0	0	0	0	0	1	0	0	0	0	0	1	0	0	0	4	0	0	0	1	0	1	0	1	0	0	0	0	0	0	0	0	0	1	1	1	0	0	0	0	0	0	0	0	1	0	0	0
TCGA-D8-A1JA-01	1	0	10	0	2	0	4	0	0	0	0	0	1	0	1	0	1	0	0	0	2	0	0	0	2	0	0	0	12	0	8	16	0	0	0	0	4	0	0	1	1	0	0	0	0	0	0	0	2
TCGA-D8-A1JB-01	1	0	0	0	1	0	1	1	0	0	1	0	0	1	0	0	0	2	0	0	0	1	0	0	0	0	0	0	1	0	0	0	0	2	0	1	1	0	0	2	2	0	0	3	2	1	0	0	0
TCGA-D8-A1JC-01	3	0	0	0	0	0	2	1	0	0	0	0	1	0	0	0	1	0	0	1	2	0	1	4	0	0	0	0	2	0	0	3	0	0	0	0	0	0	0	0	0	0	0	0	2	0	6	0	1
TCGA-D8-A1JD-01	0	1	0	0	1	0	1	1	3	2	0	0	0	0	0	0	4	3	0	0	1	0	1	1	0	0	0	0	2	0	0	3	0	0	0	0	1	0	0	0	0	0	0	0	2	0	0	0	7
TCGA-D8-A1JE-01	0	1	0	0	0	0	1	0	0	0	0	0	0	0	0	0	1	0	0	0	1	0	0	0	1	0	1	0	1	2	0	0	1	0	2	1	0	0	1	0	0	0	0	0	4	5	0	0	0
TCGA-D8-A1JF-01	9	0	0	0	0	0	3	3	0	0	1	0	2	0	0	1	1	0	1	2	2	1	1	0	2	0	0	0	7	0	0	0	1	0	3	2	6	1	0	2	0	0	2	3	0	3	1	1	2
TCGA-D8-A1JG-01	1	0	1	0	0	1	0	0	0	1	0	0	2	0	2	0	0	2	3	1	3	5	0	1	0	3	3	1	0	2	7	6	0	1	1	1	7	3	1	2	0	1	2	1	0	13	41	2	0
TCGA-D8-A1JH-01	0	0	0	0	0	0	0	0	0	0	0	0	0	0	0	0	0	0	0	0	1	0	0	0	1	0	0	0	2	0	0	0	0	0	0	0	1	0	0	0	0	0	0	0	0	0	0	0	0
TCGA-D8-A1JI-01	0	1	0	0	0	0	2	0	0	0	0	0	1	2	0	0	1	0	0	1	0	0	0	1	0	0	0	0	0	0	0	1	0	0	0	0	1	0	0	2	2	0	0	2	3	0	1	1	0
TCGA-D8-A1JJ-01	5	1	0	0	4	0	5	0	1	0	0	0	1	0	0	0	4	0	6	2	0	0	1	2	1	1	0	0	4	1	0	0	0	0	0	0	1	0	0	2	1	0	0	0	1	0	3	0	1
TCGA-D8-A1JK-01	1	0	5	0	1	0	4	5	1	0	2	3	1	0	3	0	1	3	7	1	1	1	1	0	1	1	0	0	1	4	1	1	2	0	4	0	3	6	1	3	1	0	0	0	0	1	3	3	0
TCGA-D8-A1JL-01	0	0	1	2	2	0	4	1	0	0	0	0	4	1	0	0	0	0	1	1	1	1	5	0	0	0	0	0	1	1	0	0	0	0	1	0	10	2	3	0	2	0	4	3	0	4	3	1	0
TCGA-D8-A1JM-01	5	0	3	8	2	0	9	0	1	0	1	2	3	0	2	4	7	0	0	2	0	0	3	1	2	0	0	0	7	1	1	3	0	0	0	1	7	0	1	6	4	0	0	1	0	0	3	4	2
TCGA-D8-A1JN-01	1	0	0	0	0	0	1	0	1	0	0	0	6	0	0	0	1	0	1	0	0	0	0	0	0	0	0	0	0	0	1	0	0	0	1	0	1	0	0	0	0	0	0	0	1	0	0	0	1
TCGA-D8-A1JP-01	3	0	1	0	0	0	5	1	0	1	0	0	2	0	1	0	3	0	1	0	1	1	6	1	3	0	0	0	3	4	3	1	2	0	0	0	5	0	0	0	3	0	0	0	1	0	5	0	2
TCGA-D8-A1JS-01	0	0	0	0	1	0	2	0	0	0	0	0	4	0	0	0	0	0	0	0	0	0	0	0	0	0	0	0	0	0	0	0	0	0	0	0	0	0	0	0	1	0	0	0	0	0	0	0	0
TCGA-D8-A1JT-01	0	1	0	0	0	0	6	0	1	1	0	0	0	1	0	0	0	0	0	0	0	1	0	0	0	0	1	0	0	0	2	0	0	0	0	0	1	0	2	0	0	0	0	0	3	2	0	0	0
TCGA-D8-A1JU-01	0	0	0	0	0	0	0	1	0	0	0	0	0	0	0	0	0	0	0	0	0	0	2	0	1	0	0	0	0	0	0	0	0	0	0	0	2	0	0	0	0	0	0	0	0	0	0	0	0
TCGA-D8-A1X5-01	5	1	22	0	0	0	2	0	0	0	0	0	2	0	1	2	3	0	0	1	0	0	2	2	1	1	17	3	7	0	0	1	2	1	0	2	0	0	0	1	0	0	1	1	0	0	1	2	1
TCGA-D8-A1X6-01	0	0	0	0	0	0	0	0	0	0	0	0	0	1	0	0	0	0	1	0	0	0	1	0	0	0	0	0	1	0	0	0	0	0	0	0	0	0	1	0	0	0	0	0	0	0	0	0	0
TCGA-D8-A1X7-01	0	0	3	0	1	0	4	1	0	0	0	0	1	0	0	0	0	0	0	0	0	0	0	0	1	0	0	0	1	0	0	0	0	0	0	0	2	0	0	0	0	0	0	0	1	0	0	0	0
TCGA-D8-A1X8-01	1	0	0	0	0	0	1	0	1	0	0	0	1	0	0	0	0	0	0	0	1	0	0	0	1	0	0	0	0	0	0	0	0	0	0	0	3	0	0	0	0	0	0	0	1	0	0	0	0
TCGA-D8-A1X9-01	6	1	4	0	1	0	4	0	2	0	0	0	2	0	7	0	1	0	2	0	0	0	0	0	6	0	0	1	0	0	2	2	1	0	3	0	2	0	5	0	1	0	4	0	2	0	3	0	0
TCGA-D8-A1XA-01	0	0	0	0	0	0	0	1	3	0	1	0	3	0	0	0	0	0	0	0	0	0	0	1	3	0	0	0	3	0	3	2	0	0	6	1	2	0	8	4	3	0	1	0	6	1	0	0	0
TCGA-D8-A1XB-01	1	0	1	0	1	0	2	0	0	0	0	0	1	2	0	0	1	0	0	0	1	2	0	1	0	0	0	0	1	0	0	0	0	0	0	0	0	0	0	1	1	5	0	0	2	3	0	0	0
TCGA-D8-A1XC-01	0	0	0	0	2	0	3	0	1	0	0	0	0	0	0	0	0	0	0	0	1	0	0	0	0	0	0	0	0	0	0	0	0	0	0	0	0	0	0	0	1	0	0	0	0	0	1	0	0
TCGA-D8-A1XF-01	7	0	0	0	1	0	2	0	0	0	0	0	1	0	1	1	0	0	0	0	0	0	0	0	1	0	0	0	1	0	0	2	0	0	0	0	1	0	0	0	0	0	0	0	2	0	0	1	0
TCGA-D8-A1XG-01	12	0	13	0	2	0	4	1	3	0	0	0	0	0	0	0	0	0	0	0	1	0	0	0	2	0	0	0	1	0	0	0	0	0	1	0	1	0	0	0	0	0	0	0	0	0	0	0	0
TCGA-D8-A1XJ-01	8	1	8	9	3	1	10	4	1	1	0	0	1	3	1	0	1	4	0	2	0	0	1	0	2	2	0	0	3	2	1	0	0	1	0	0	2	1	1	0	1	0	1	0	3	0	4	0	2
TCGA-D8-A1XK-01	2	1	2	4	2	1	5	4	0	1	2	2	1	1	4	1	0	1	1	2	1	0	2	4	0	0	0	0	2	4	0	1	2	0	0	3	4	10	1	6	2	0	2	3	1	0	4	5	3
TCGA-D8-A1XL-01	4	4	0	0	3	1	5	0	1	0	1	3	0	0	0	3	2	0	0	0	4	0	5	1	0	0	0	0	2	0	3	1	0	0	0	1	5	0	0	0	0	0	0	0	1	0	0	1	0
TCGA-D8-A1XM-01	1	0	0	0	0	0	1	0	0	0	0	0	1	0	0	0	0	0	0	0	0	0	0	0	0	0	1	0	1	0	0	0	1	0	0	0	0	0	0	0	0	0	0	0	1	0	0	0	0
TCGA-D8-A1XO-01	3	0	0	1	2	0	5	0	0	0	0	0	0	0	2	0	0	0	0	0	2	0	0	0	2	0	0	0	1	0	0	0	0	0	0	0	2	0	0	0	0	0	0	0	2	0	0	0	0
TCGA-D8-A1XQ-01	3	5	2	1	1	0	6	1	3	0	2	1	0	1	3	1	2	2	3	3	2	3	5	1	0	0	0	0	6	1	0	1	0	0	1	0	12	3	2	0	0	0	3	1	9	1	1	1	4
TCGA-D8-A1XR-01	1	2	1	0	1	0	2	0	1	1	0	0	0	1	0	0	0	0	0	0	5	0	0	4	0	0	0	0	5	0	0	0	0	0	0	0	2	0	0	2	0	0	0	0	0	0	0	0	1
TCGA-D8-A1XS-01	2	1	0	0	2	0	3	0	0	0	0	0	0	0	0	0	0	0	0	0	0	0	0	0	0	0	0	0	3	0	0	0	0	0	0	0	1	0	0	0	1	0	0	0	0	0	0	0	0
TCGA-D8-A1XT-01	5	0	23	1	2	0	8	4	1	0	1	0	2	0	8	0	6	0	2	0	1	0	2	0	2	0	1	1	0	0	0	0	1	0	2	0	3	0	6	0	0	0	5	1	6	0	0	1	1
TCGA-D8-A1XU-01	0	5	0	4	1	0	2	4	0	0	1	1	1	0	0	2	0	0	0	0	0	1	1	2	0	0	0	0	0	2	0	1	0	0	0	0	0	0	0	1	0	1	0	1	1	2	2	2	0
TCGA-D8-A1XV-01	0	0	0	0	0	1	1	0	0	0	0	0	0	1	0	0	0	0	0	0	0	0	0	0	0	0	0	0	0	0	0	0	1	0	0	0	0	0	0	0	0	0	0	0	0	0	0	0	0
TCGA-D8-A1XW-01	1	2	0	0	0	0	2	1	1	2	0	1	1	2	0	0	0	0	0	0	1	2	1	2	1	0	0	0	5	0	1	0	1	1	1	0	7	3	0	0	0	1	2	2	0	2	0	2	1
TCGA-D8-A1XY-01	5	0	0	0	2	0	3	1	0	0	0	0	0	0	1	0	4	0	0	0	8	2	7	0	1	0	0	0	1	0	0	0	1	0	0	1	0	0	0	1	0	0	0	0	3	0	0	4	2
TCGA-D8-A1XZ-01	14	6	24	11	14	0	4	7	1	0	0	0	3	0	0	0	0	0	0	0	1	2	0	0	0	0	0	0	1	0	0	2	0	0	0	0	15	0	7	4	1	0	0	1	1	0	0	2	0
TCGA-D8-A1Y0-01	5	0	0	0	1	0	5	1	1	0	1	1	7	0	1	0	3	0	1	0	1	0	1	1	2	0	0	0	1	0	2	0	1	0	0	1	2	0	3	3	1	0	1	0	3	0	0	0	1
TCGA-D8-A1Y1-01	0	1	0	0	0	0	1	0	0	0	0	0	1	2	0	0	3	3	0	0	0	1	0	0	0	0	0	0	2	0	0	0	0	0	0	0	0	0	0	0	1	1	0	0	1	2	0	0	1
TCGA-D8-A1Y2-01	3	0	0	0	0	0	0	0	1	0	0	0	2	0	0	0	0	0	0	0	0	0	0	1	3	0	0	0	0	0	0	0	1	0	0	1	0	0	0	1	0	0	0	0	0	0	0	0	1
TCGA-D8-A1Y3-01	0	4	2	3	0	0	3	0	0	0	0	0	0	1	0	0	1	0	1	0	1	0	0	0	1	0	0	0	0	1	1	2	2	0	0	1	5	0	7	0	0	0	4	2	11	1	1	0	1
TCGA-D8-A27E-01	0	0	0	0	0	0	0	0	0	0	0	0	0	0	1	0	1	0	0	0	0	0	0	0	1	0	0	0	0	0	1	0	0	0	0	0	0	0	0	0	1	0	0	0	0	0	0	0	0
TCGA-D8-A27F-01	2	0	2	3	0	0	1	2	0	0	0	0	2	0	0	3	3	0	1	3	0	0	0	1	2	0	0	1	5	0	0	4	2	0	1	3	3	0	0	1	0	0	0	0	1	0	1	2	2
TCGA-D8-A27G-01	2	0	0	0	0	0	1	0	1	0	0	0	0	0	0	0	2	0	0	0	0	0	0	0	0	0	0	0	0	0	0	0	0	0	0	0	0	0	0	0	1	0	0	0	0	0	0	0	0
TCGA-D8-A27H-01	2	0	2	0	0	0	11	0	1	0	2	0	1	0	8	0	4	0	8	2	2	0	10	0	0	0	1	0	4	0	0	0	1	0	42	3	11	1	1	0	1	0	1	0	0	0	5	0	1
TCGA-D8-A27I-01	2	0	0	0	2	0	0	3	0	0	0	0	1	0	0	0	0	0	0	0	0	0	0	0	1	0	0	0	1	0	0	0	0	0	0	0	1	0	0	2	1	0	0	0	1	0	0	0	1
TCGA-D8-A27K-01	1	0	0	0	0	0	1	0	0	0	0	0	0	0	0	0	1	0	0	0	0	0	0	0	0	0	0	0	0	0	0	0	0	0	0	0	1	0	0	0	0	0	0	0	0	0	0	0	0
TCGA-D8-A27L-01	0	0	0	0	0	0	0	0	0	0	0	0	0	0	0	0	0	0	0	0	0	0	0	0	0	0	0	0	0	0	0	0	0	0	0	0	0	0	0	0	0	0	0	0	0	0	0	0	0
TCGA-D8-A27M-01	2	0	1	4	1	0	1	1	2	1	0	2	1	0	4	4	2	3	0	0	1	1	1	1	0	1	1	2	1	1	0	1	0	0	0	0	0	1	1	0	2	0	1	0	0	3	0	1	1
TCGA-D8-A27N-01	1	0	0	0	2	0	2	1	2	0	0	0	1	0	1	0	1	0	1	0	7	0	43	2	0	0	0	0	2	0	0	0	0	0	1	0	0	0	2	0	1	0	0	0	2	0	1	0	0
TCGA-D8-A27P-01	0	0	0	0	1	0	2	0	0	0	0	0	1	0	0	0	0	0	0	0	0	0	0	0	0	0	0	0	0	0	0	0	0	0	0	0	1	0	0	0	0	0	0	0	1	0	0	0	0
TCGA-D8-A27R-01	2	0	0	2	1	0	0	2	0	0	0	0	2	0	2	1	2	0	0	2	0	0	1	2	0	0	0	0	0	0	0	1	0	0	0	0	4	10	13	5	1	0	1	2	2	0	3	3	1
TCGA-D8-A27T-01	2	2	0	0	0	0	3	0	0	0	0	0	2	0	0	0	0	0	0	0	0	0	0	1	0	0	0	0	5	0	0	0	1	0	0	1	0	0	0	1	1	0	0	1	2	0	1	2	1
TCGA-D8-A27V-01	0	1	1	0	1	0	2	0	0	0	0	0	0	0	0	0	1	1	0	0	11	2	0	0	1	0	0	0	2	1	0	0	0	0	0	0	0	0	0	1	0	0	0	0	0	0	0	1	1
TCGA-D8-A27W-01	0	2	0	0	1	0	0	2	1	0	0	0	1	0	0	0	0	0	0	0	0	0	0	0	0	0	0	0	0	0	0	1	0	0	0	0	1	0	0	1	9	2	14	2	1	1	0	2	0
TCGA-D8-A3Z6-01	3	0	1	0	1	0	3	0	0	0	0	0	0	0	0	1	0	0	0	0	0	0	0	0	2	0	0	0	3	0	0	0	0	0	0	0	1	0	1	0	1	0	0	0	1	0	0	0	1
TCGA-D8-A4Z1-01	0	0	0	0	0	0	0	0	0	0	0	0	0	0	0	0	0	0	0	0	0	0	0	0	0	0	0	0	1	0	2	0	2	0	0	0	1	0	0	0	0	0	2	0	0	0	0	0	0
TCGA-D8-A73U-01	0	1	0	0	0	0	0	1	0	0	0	0	0	0	0	0	2	0	0	0	0	0	0	0	0	0	0	0	0	1	0	0	0	0	0	0	0	0	0	0	0	0	0	0	0	0	0	0	0
TCGA-D8-A73W-01	2	0	0	1	0	1	3	1	0	0	0	0	0	0	0	0	0	0	0	0	0	0	0	0	0	0	0	0	0	0	0	0	0	0	0	0	1	0	0	0	3	0	0	0	9	0	1	0	0
TCGA-D8-A73X-01	1	0	0	0	1	0	2	0	0	0	0	0	1	0	0	0	0	0	0	0	0	0	0	1	0	0	0	0	0	0	0	0	0	0	0	0	0	0	0	1	0	0	0	0	0	0	0	0	0
TCGA-E2-A105-01	2	0	0	0	1	0	3	0	0	0	0	0	0	0	0	0	0	0	0	0	0	0	0	0	0	0	0	0	0	0	0	0	0	0	0	0	0	0	0	0	1	0	0	0	1	0	0	0	7
TCGA-E2-A107-01	2	4	1	0	0	0	2	1	0	0	0	0	0	0	0	0	1	0	0	0	1	0	0	0	0	0	0	0	2	0	0	0	0	0	0	0	0	0	0	1	0	0	0	0	2	3	0	0	0
TCGA-E2-A108-01	1	0	0	0	1	0	0	1	0	0	0	0	0	0	0	0	3	0	0	0	0	0	0	0	0	0	0	0	0	0	0	0	0	0	0	0	0	0	0	0	0	0	0	0	0	0	0	0	1
TCGA-E2-A109-01	2	3	0	0	7	6	15	7	1	0	0	1	5	3	2	2	0	0	0	0	0	0	0	1	1	0	0	0	1	0	0	2	0	0	0	0	2	0	0	1	2	0	1	2	9	0	1	0	1
TCGA-E2-A10A-01	10	0	17	4	3	1	33	5	10	1	0	0	2	0	0	0	0	0	0	0	0	0	0	0	1	0	0	0	0	0	0	0	1	0	0	0	0	0	0	0	1	0	0	0	0	0	0	0	0
TCGA-E2-A10B-01	0	1	0	0	1	0	5	1	1	2	1	0	1	2	0	0	0	0	1	0	0	0	1	0	0	0	0	0	1	2	0	0	0	0	0	0	0	0	1	0	3	3	0	0	1	3	0	1	1
TCGA-E2-A10C-01	0	0	0	0	0	1	0	1	0	0	0	0	0	0	0	0	0	0	0	0	0	1	0	0	0	0	0	0	0	0	0	0	0	0	0	0	2	2	0	0	1	3	4	1	1	0	0	0	0
TCGA-E2-A10F-01	0	0	0	0	1	0	2	0	0	0	0	0	2	0	1	0	1	0	0	0	0	0	0	0	0	0	0	0	0	0	0	0	0	0	0	0	0	0	0	0	0	0	0	0	1	0	0	0	0
TCGA-E2-A14N-01	3	1	1	2	1	0	0	2	1	0	0	1	1	3	1	2	0	0	0	2	2	1	0	4	0	1	0	1	2	3	0	3	0	0	0	0	0	1	0	0	1	0	1	0	0	0	0	0	1
TCGA-E2-A14O-01	3	0	0	0	0	0	1	0	0	0	0	0	1	0	0	0	0	0	0	0	2	0	0	3	0	0	0	0	1	0	0	0	0	0	0	0	2	0	0	3	2	0	0	0	2	0	0	0	0
TCGA-E2-A14P-01	10	11	15	6	0	8	8	7	4	9	4	11	2	0	11	12	2	9	5	6	2	3	13	5	12	3	0	0	7	13	12	9	0	0	5	0	0	7	2	6	2	6	0	4	4	9	15	11	0
TCGA-E2-A14Q-01	6	0	0	0	0	0	1	0	0	0	0	0	0	0	1	0	1	0	1	0	1	0	0	0	0	0	0	0	5	0	1	1	0	0	0	0	0	0	1	0	0	0	0	0	0	0	0	0	0
TCGA-E2-A14R-01	3	0	10	0	9	0	8	4	1	0	7	1	14	0	6	0	11	0	4	0	4	1	5	2	14	1	0	0	12	0	5	3	6	0	0	1	15	1	1	1	2	0	1	0	3	0	9	1	2
TCGA-E2-A14T-01	4	0	6	8	0	0	0	1	0	0	0	0	2	0	0	0	1	0	0	1	0	3	0	3	0	0	0	0	0	0	0	0	0	0	2	0	2	0	0	3	0	0	0	0	7	0	0	3	0
TCGA-E2-A14V-01	0	2	0	1	2	1	3	0	0	0	0	0	3	0	2	0	0	3	1	0	0	1	0	0	0	0	0	0	1	0	0	0	0	0	0	0	1	0	0	0	0	0	4	0	4	9	15	0	0
TCGA-E2-A14W-01	4	0	3	2	5	0	7	1	3	1	0	0	3	0	1	0	5	0	0	0	3	0	0	0	1	0	0	0	3	0	0	0	3	0	1	0	0	0	1	0	1	0	0	0	2	0	2	0	1
TCGA-E2-A14X-01	1	0	0	0	1	0	2	0	0	0	0	0	1	1	3	0	0	1	0	1	1	2	0	0	0	0	0	0	0	1	0	0	1	1	0	0	1	2	0	0	3	0	3	0	3	0	4	0	0
TCGA-E2-A14Y-01	3	0	1	0	1	0	2	0	1	0	1	0	2	4	2	0	1	0	0	0	0	0	0	0	1	0	0	0	2	0	0	0	0	0	2	1	0	0	1	0	0	0	0	0	1	0	0	0	0
TCGA-E2-A14Z-01	1	5	10	2	1	0	1	1	0	0	0	0	19	3	3	14	0	0	0	0	2	0	0	3	2	0	2	0	1	0	0	0	0	0	0	1	2	1	13	1	0	0	0	0	1	0	0	1	2
TCGA-E2-A150-01	2	0	1	3	1	0	2	0	3	0	2	0	6	1	0	2	3	5	1	1	1	2	14	2	3	0	0	0	5	6	4	4	1	1	5	0	5	0	0	1	5	0	8	1	2	1	1	5	1
TCGA-E2-A152-01	0	0	1	2	3	0	0	4	0	0	0	0	2	0	0	0	4	0	1	0	1	0	0	0	0	0	0	0	0	0	0	1	0	0	0	0	0	0	0	4	1	0	0	0	0	0	0	0	0
TCGA-E2-A153-01	0	0	0	0	1	0	2	0	0	0	0	0	0	0	0	0	0	0	0	0	1	0	0	0	0	0	0	0	0	0	0	0	0	0	0	0	0	0	0	1	0	0	0	0	0	1	0	0	0
TCGA-E2-A154-01	1	0	0	0	0	0	3	0	0	0	0	0	0	0	0	0	0	0	0	0	0	0	0	0	0	0	0	0	1	0	0	0	0	0	0	0	0	0	0	0	0	0	0	0	0	0	0	0	0
TCGA-E2-A155-01	0	0	1	1	1	0	0	1	0	0	0	0	0	0	0	0	4	0	0	1	1	0	2	1	0	0	0	0	1	0	0	0	0	0	4	0	10	0	7	4	15	0	15	7	2	0	43	1	0
TCGA-E2-A156-01	0	0	0	0	0	0	0	0	0	0	0	0	0	1	0	0	0	0	0	0	1	0	0	0	0	0	0	0	0	0	0	0	0	0	0	0	1	0	0	0	0	0	0	0	0	0	0	0	1
TCGA-E2-A158-01	6	0	8	7	0	0	8	3	2	0	9	2	5	0	1	5	4	0	6	4	1	0	4	3	2	0	0	2	7	0	3	3	6	0	28	12	6	0	0	1	3	0	1	4	5	0	2	7	1
TCGA-E2-A159-01	0	1	0	1	1	0	3	1	0	0	2	1	0	2	0	2	0	11	0	10	0	0	0	1	1	1	0	0	0	1	0	0	0	0	0	0	0	1	0	1	0	0	0	0	1	0	1	3	0
TCGA-E2-A15A-01	6	0	3	3	3	0	9	0	0	0	1	1	1	2	1	1	2	2	1	0	9	1	3	3	1	0	0	1	3	0	3	2	4	0	0	2	7	6	2	5	0	0	9	2	1	0	2	0	0
TCGA-E2-A15C-01	1	0	0	0	0	0	0	0	0	0	0	0	0	0	0	0	0	0	0	0	0	0	0	0	0	0	0	0	0	0	0	0	0	0	0	0	0	0	0	0	0	0	0	0	0	0	0	0	1
TCGA-E2-A15D-01	2	0	1	0	2	0	5	0	1	0	0	0	0	0	0	0	0	0	0	0	0	0	0	0	0	0	0	0	0	0	0	0	0	0	0	0	2	0	0	0	1	1	0	0	0	1	0	0	0
TCGA-E2-A15E-01	0	0	1	4	2	0	3	4	0	0	0	1	7	0	0	1	0	0	7	4	0	0	4	1	1	2	1	1	3	0	5	2	0	0	1	1	1	1	3	1	0	0	3	5	4	1	0	1	1
TCGA-E2-A15F-01	1	0	1	0	2	0	1	2	0	0	0	0	1	0	0	0	0	0	0	0	1	0	0	0	0	0	0	0	1	0	0	1	0	0	0	0	3	0	0	0	0	0	0	0	12	0	0	1	0
TCGA-E2-A15G-01	1	0	0	0	2	0	3	0	0	0	0	0	2	3	1	0	1	0	0	1	0	0	0	1	0	0	0	0	0	1	0	0	0	0	0	0	3	0	0	3	0	0	0	0	1	0	0	0	0
TCGA-E2-A15H-01	2	1	1	3	0	0	1	0	0	0	0	0	1	2	0	0	1	0	0	1	2	0	0	2	1	1	0	0	0	1	0	0	0	0	0	0	0	0	0	1	2	0	0	0	1	0	0	0	0
TCGA-E2-A15I-01	2	0	0	0	1	0	0	0	0	0	0	0	1	0	0	0	0	0	0	0	0	0	0	0	0	0	0	0	0	0	0	0	0	0	0	0	3	0	0	0	0	0	0	0	1	0	0	0	0
TCGA-E2-A15J-01	0	0	1	0	1	0	2	0	2	0	0	0	0	0	0	0	0	0	0	0	0	0	0	0	0	0	0	0	2	0	0	0	0	0	0	0	1	0	0	0	0	0	0	0	0	0	0	0	2
TCGA-E2-A15K-01	2	0	0	0	2	0	8	0	0	0	1	0	1	0	1	0	0	0	0	0	0	0	0	0	0	0	0	0	8	0	1	0	2	0	0	0	0	0	0	0	0	0	0	0	0	0	0	0	0
TCGA-E2-A15L-01	1	0	0	0	1	0	2	0	0	0	0	0	1	0	0	0	1	0	1	0	2	0	0	0	0	0	0	0	0	0	0	0	0	0	0	0	0	0	3	0	0	0	0	0	1	0	0	0	0
TCGA-E2-A15M-01	0	0	0	0	2	0	8	1	0	4	0	4	4	1	0	1	1	0	0	0	1	7	29	3	0	0	0	0	2	3	0	0	0	0	0	0	2	0	4	2	1	0	0	0	0	0	0	0	0
TCGA-E2-A15O-01	3	0	0	0	0	0	0	0	1	0	0	0	1	0	0	0	0	0	0	0	2	0	0	0	0	0	0	0	1	0	2	0	0	0	0	0	0	0	0	0	2	0	0	0	0	0	0	0	1
TCGA-E2-A15P-01	7	0	2	6	0	0	0	1	0	0	0	0	0	0	0	1	1	0	0	1	0	0	0	1	0	0	0	0	1	0	0	2	1	0	0	1	1	0	0	2	1	0	0	1	1	0	8	4	0
TCGA-E2-A15R-01	1	0	0	0	4	0	2	0	0	0	0	0	0	0	0	0	1	0	1	0	0	0	0	0	0	0	0	0	0	0	0	0	0	0	0	0	1	0	0	0	0	0	0	0	4	0	0	0	1
TCGA-E2-A15S-01	6	0	1	1	0	0	2	0	2	1	2	0	7	4	2	1	0	0	1	0	1	0	0	0	0	0	0	0	1	2	0	0	0	0	1	0	1	0	3	0	0	0	1	0	3	0	0	0	0
TCGA-E2-A15T-01	3	0	0	0	3	1	2	0	0	0	0	0	1	0	0	0	0	0	0	0	0	0	0	0	0	0	0	0	3	0	4	0	0	0	0	0	2	0	1	0	2	0	0	0	3	1	0	0	0
TCGA-E2-A1AZ-01	5	2	9	11	0	0	3	1	2	1	0	3	12	7	6	6	1	4	4	6	2	2	0	2	2	2	1	0	6	2	1	0	2	0	0	3	5	12	2	3	1	1	0	0	4	5	0	0	1
TCGA-E2-A1B0-01	1	0	1	0	2	0	5	0	0	0	0	0	1	0	0	0	2	0	5	0	2	2	4	1	1	3	0	1	1	2	0	0	1	1	11	2	3	9	13	4	0	1	1	2	0	2	0	0	0
TCGA-E2-A1B1-01	0	0	0	0	0	0	0	1	0	0	0	0	1	0	0	0	0	0	0	0	0	0	0	0	0	0	0	0	1	0	0	0	0	0	0	0	0	0	0	0	0	0	0	0	0	0	0	0	1
TCGA-E2-A1B4-01	1	0	0	0	1	0	0	0	0	0	0	0	0	0	0	0	2	0	0	0	1	0	0	0	0	0	0	0	0	0	0	0	1	1	3	0	0	0	0	0	1	0	0	0	0	0	0	0	0
TCGA-E2-A1B5-01	0	0	0	0	2	0	1	3	0	0	0	0	0	0	0	0	0	0	0	0	0	1	1	1	0	0	0	0	1	1	0	1	0	0	0	0	0	0	2	3	0	0	0	0	0	0	0	0	0
TCGA-E2-A1B6-01	1	0	0	0	1	0	0	0	0	0	0	0	2	0	0	0	1	0	0	0	0	0	0	0	0	0	0	0	3	0	0	0	0	0	0	0	2	0	0	0	0	0	0	0	1	0	0	0	0
TCGA-E2-A1BC-01	2	0	0	0	0	0	0	0	0	0	0	0	1	0	0	0	1	0	0	0	0	0	0	0	1	0	0	0	0	0	0	0	1	0	0	0	0	0	1	0	1	0	0	0	5	0	0	0	1
TCGA-E2-A1BD-01	1	0	1	0	2	0	4	1	0	0	0	0	0	1	0	0	0	0	1	0	0	0	0	0	1	1	0	0	1	2	0	0	0	0	0	0	0	0	0	1	2	2	0	0	1	2	0	0	0
TCGA-E2-A1IE-01	3	0	0	0	0	0	1	0	0	0	0	0	2	0	1	1	4	0	0	0	3	1	3	0	0	0	0	0	0	0	0	0	0	0	0	0	1	0	0	0	0	0	1	0	6	1	12	2	0
TCGA-E2-A1IF-01	0	0	0	0	0	0	1	0	0	0	0	0	0	0	0	0	0	0	0	0	0	0	0	0	1	0	0	0	1	0	0	0	0	0	0	0	0	0	0	0	0	0	0	0	1	0	0	0	1
TCGA-E2-A1IG-01	0	0	0	0	0	0	1	0	0	0	0	0	1	0	0	0	0	0	0	0	0	0	0	0	0	0	0	0	1	0	0	0	0	0	0	0	0	0	0	0	3	1	24	0	0	0	0	0	0
TCGA-E2-A1IH-01	14	2	4	3	2	0	3	0	1	0	0	1	2	0	0	0	0	0	0	0	0	0	0	1	0	0	0	0	4	1	0	0	0	0	0	0	2	0	0	3	1	0	0	0	0	0	0	0	0
TCGA-E2-A1II-01	2	4	0	2	3	1	9	2	0	0	2	1	9	11	6	6	2	3	0	0	1	3	4	9	0	0	0	0	6	6	0	0	0	0	1	1	0	1	0	0	1	0	1	1	1	0	0	0	1
TCGA-E2-A1IJ-01	3	0	0	0	0	0	1	0	0	0	0	0	0	0	0	0	0	0	0	0	0	0	0	0	0	0	0	0	0	0	0	0	0	0	0	0	0	0	0	0	0	0	0	0	0	0	0	0	6
TCGA-E2-A1IK-01	0	0	0	0	0	0	0	0	0	0	0	0	0	0	0	0	0	0	0	0	0	0	0	0	0	0	0	0	0	0	0	0	0	0	0	0	0	0	0	0	0	0	0	0	0	0	0	0	0
TCGA-E2-A1IL-01	0	0	1	0	0	0	3	0	0	0	0	0	1	0	1	0	3	0	0	0	1	0	0	0	0	0	0	0	1	0	1	0	0	0	0	0	1	0	0	0	0	0	3	0	1	0	1	0	0
TCGA-E2-A1IN-01	0	0	1	0	0	0	1	0	0	0	0	0	1	2	0	0	0	0	0	0	0	0	0	0	0	0	0	0	0	0	0	0	0	0	0	0	3	1	5	0	0	0	0	0	0	0	0	2	0
TCGA-E2-A1IO-01	1	0	0	0	4	7	0	7	3	0	0	0	1	0	0	0	0	2	0	1	0	0	1	2	0	0	0	1	3	2	12	3	12	0	0	5	1	0	0	1	1	1	2	2	2	0	0	0	0
TCGA-E2-A1IU-01	0	0	0	0	0	0	0	0	0	0	0	0	0	0	0	0	0	0	0	0	2	0	0	0	0	0	0	0	1	0	0	0	0	0	0	0	0	0	0	1	0	0	0	0	0	0	0	0	1
TCGA-E2-A1L6-01	0	0	0	0	0	0	0	1	1	0	0	0	0	0	0	0	0	0	0	0	0	0	0	0	0	0	0	0	2	0	0	0	1	0	2	1	1	0	0	4	0	0	0	0	0	0	0	0	0
TCGA-E2-A1L7-01	0	0	2	0	3	0	4	5	0	0	0	0	2	0	2	3	6	1	0	2	4	2	2	3	2	0	0	2	23	0	1	15	0	0	2	1	3	0	3	1	2	0	3	2	1	0	5	5	5
TCGA-E2-A1L8-01	0	1	0	0	1	0	2	0	2	0	0	2	1	3	0	3	1	0	0	1	0	0	0	1	0	0	0	0	3	4	0	0	0	0	0	0	2	2	0	2	0	0	0	0	0	1	0	0	1
TCGA-E2-A1L9-01	0	0	0	0	0	0	1	0	0	0	0	0	0	0	0	0	0	0	0	0	1	0	0	0	0	0	0	0	0	0	1	0	0	0	0	0	1	0	0	0	0	0	0	0	2	0	0	0	0
TCGA-E2-A1LA-01	5	0	0	0	0	1	2	0	1	0	0	0	3	1	0	0	2	0	0	0	1	0	1	0	0	0	1	0	1	1	1	1	0	0	0	0	1	0	0	1	0	0	0	0	5	1	0	0	0
TCGA-E2-A1LB-01	1	0	0	0	1	0	0	0	1	0	0	0	1	0	1	0	1	0	0	0	1	0	1	0	1	0	0	0	0	0	0	0	0	0	0	0	1	0	1	0	0	0	0	0	3	0	1	0	0
TCGA-E2-A1LG-01	5	0	0	0	4	0	0	5	5	0	0	0	3	0	0	0	0	0	0	0	0	0	0	1	0	0	0	0	3	0	0	0	1	0	1	0	0	0	0	1	1	0	0	1	1	0	0	1	0
TCGA-E2-A1LH-01	3	1	2	1	0	0	1	2	5	2	0	0	3	4	11	1	5	2	0	1	5	2	1	4	2	1	0	0	3	1	0	0	0	0	1	2	0	3	2	3	0	1	6	1	0	2	5	2	0
TCGA-E2-A1LI-01	0	0	1	0	2	0	5	0	1	0	0	1	0	1	1	0	2	0	1	0	0	1	0	0	0	2	1	1	2	3	0	0	0	0	0	0	4	3	0	0	0	0	0	0	5	0	1	1	1
TCGA-E2-A1LK-01	0	0	0	0	3	1	3	1	0	0	1	1	8	2	6	0	1	0	0	0	2	0	0	0	0	0	0	0	1	0	0	0	1	0	0	2	5	0	0	2	0	0	0	0	3	0	3	0	0
TCGA-E2-A1LL-01	3	4	3	3	3	2	7	0	3	0	2	4	4	3	4	0	8	10	3	5	3	2	3	5	3	3	0	0	9	9	1	2	0	0	1	1	13	13	0	2	2	3	1	4	7	8	0	0	1
TCGA-E2-A2P6-01	2	0	1	0	1	0	3	1	3	0	0	0	2	0	0	0	0	0	0	0	0	0	0	0	0	0	0	0	0	0	0	0	0	0	0	0	1	0	0	0	1	0	0	0	10	0	0	0	0
TCGA-E2-A56Z-01	2	0	0	0	1	0	1	1	1	0	0	0	2	0	0	0	2	0	0	0	0	1	0	0	0	0	0	0	2	0	1	1	0	0	0	0	0	0	0	1	0	0	0	2	1	6	1	3	0
TCGA-E2-A570-01	0	0	0	0	4	0	5	0	0	0	0	0	0	0	0	0	2	0	0	0	1	0	0	0	0	0	0	0	1	0	1	0	3	0	0	0	0	0	0	0	0	0	0	0	4	0	0	0	0
TCGA-E2-A573-01	1	0	0	0	3	0	4	0	0	0	0	0	1	0	0	0	0	1	2	1	0	0	0	1	0	0	0	0	2	0	0	1	0	1	0	0	6	3	1	0	2	0	1	0	0	0	0	1	2
TCGA-E2-A574-01	1	0	5	0	0	0	4	0	0	0	0	0	2	1	2	0	4	0	0	0	5	1	8	0	4	0	0	1	4	0	0	1	0	0	1	0	7	0	0	0	2	0	1	2	2	0	4	3	0
TCGA-E2-A576-01	7	0	0	0	1	1	0	3	0	0	0	0	3	0	0	3	5	1	0	0	3	3	0	5	3	0	0	3	0	0	1	0	0	0	0	0	2	0	0	3	2	0	0	2	0	0	0	1	1
TCGA-E2-A9RU-01	5	0	4	2	0	0	14	2	1	0	0	0	0	4	12	3	9	2	1	2	2	0	13	4	2	2	0	0	12	6	6	3	1	0	4	0	4	1	8	1	3	2	0	1	22	3	34	0	1
TCGA-E9-A1N3-01	1	0	1	0	0	0	0	0	0	0	0	0	2	0	0	0	0	0	0	0	0	0	0	0	0	0	0	0	0	0	0	0	0	0	0	0	0	0	0	0	1	0	1	0	1	0	0	0	0
TCGA-E9-A1N4-01	4	0	0	2	3	0	0	4	1	0	0	0	1	0	0	0	0	0	0	0	0	0	0	1	6	0	1	4	0	0	0	1	1	0	0	1	3	0	0	4	2	0	0	2	4	0	0	1	1
TCGA-E9-A1N5-01	0	0	0	0	0	0	0	0	0	0	0	0	0	0	0	0	0	0	0	0	0	0	0	0	0	0	0	0	0	0	0	0	0	0	1	0	0	0	0	0	0	0	0	0	6	0	2	0	0
TCGA-E9-A1N8-01	2	0	3	5	1	0	0	2	0	0	0	0	0	0	0	1	4	0	0	2	1	0	1	2	2	0	0	0	7	0	0	0	0	0	1	0	3	0	0	0	0	0	2	1	7	0	36	3	0
TCGA-E9-A1N9-01	2	2	3	2	0	0	0	1	3	4	2	0	1	8	17	4	8	2	4	3	1	0	0	0	0	0	0	1	1	1	0	1	1	0	4	2	4	1	0	2	0	0	0	0	0	0	5	2	1
TCGA-E9-A1NA-01	0	14	3	13	2	0	14	1	1	1	8	1	9	2	13	0	10	6	10	4	1	0	11	3	7	5	4	2	2	6	16	7	0	0	7	1	1	0	10	4	7	7	14	4	16	8	12	4	2
TCGA-E9-A1NC-01	0	2	0	0	0	2	4	3	1	1	1	0	1	1	1	0	0	1	0	0	1	1	2	0	0	1	0	1	1	2	0	0	0	0	0	1	3	4	2	0	1	2	1	1	0	2	2	0	0
TCGA-E9-A1ND-01	0	3	0	1	3	4	1	2	1	1	0	2	4	4	3	2	0	3	0	1	1	3	1	1	0	0	0	0	2	4	0	1	1	1	0	0	2	6	0	1	1	2	3	1	1	3	0	0	0
TCGA-E9-A1NE-01	0	0	0	0	0	0	0	0	0	0	0	0	4	0	0	0	2	1	0	0	0	0	0	0	0	0	0	0	1	0	0	0	0	0	0	1	0	0	0	0	0	0	0	1	0	1	0	0	0
TCGA-E9-A1NF-01	2	0	1	1	3	2	8	2	9	3	2	2	11	2	11	7	1	0	0	0	0	0	1	0	1	0	0	1	19	6	3	6	0	0	0	0	1	0	0	0	3	1	1	1	1	0	2	1	10
TCGA-E9-A1NG-01	0	0	0	0	0	0	0	0	0	0	0	0	0	1	0	0	0	0	0	0	0	0	0	0	0	0	0	0	1	0	0	0	0	0	0	0	0	0	0	0	0	0	0	0	1	0	0	0	0
TCGA-E9-A1NH-01	0	1	0	0	0	0	2	0	0	0	0	0	0	0	0	0	0	0	1	0	0	0	1	0	0	0	0	0	3	2	0	0	0	0	0	0	0	0	1	0	0	0	0	0	1	0	0	0	0
TCGA-E9-A1NI-01	5	9	1	1	0	0	5	1	5	0	0	0	1	0	0	0	3	0	1	0	1	0	0	0	0	0	0	0	2	1	0	0	0	0	0	0	0	0	0	1	0	0	0	0	1	0	0	1	1
TCGA-E9-A1QZ-01	2	0	0	0	0	0	1	0	1	0	0	0	1	0	0	0	0	0	0	0	0	0	0	0	0	0	0	0	0	0	0	0	0	0	0	0	0	0	0	0	0	0	0	0	1	1	0	0	0
TCGA-E9-A1R0-01	0	0	0	0	0	0	0	0	0	0	0	0	0	0	0	0	0	0	0	0	0	0	0	0	0	0	0	0	0	0	0	0	0	0	0	0	0	0	0	0	4	0	1	0	5	0	0	0	0
TCGA-E9-A1R2-01	3	0	2	0	0	0	1	0	0	0	0	0	0	0	2	0	1	0	0	0	0	0	0	0	0	0	0	0	1	0	0	0	0	0	0	0	3	0	3	0	3	0	0	0	4	0	0	0	0
TCGA-E9-A1R3-01	2	3	0	0	0	0	1	0	2	0	0	0	0	0	0	0	0	0	0	2	0	0	0	0	1	0	0	0	3	5	1	0	0	0	0	0	0	0	0	1	1	0	0	0	0	0	0	0	1
TCGA-E9-A1R4-01	1	2	0	0	1	1	1	2	0	0	2	0	1	0	1	3	2	3	0	2	1	0	2	0	1	0	0	0	1	3	0	0	0	0	0	0	0	0	3	4	0	0	0	0	1	4	0	0	0
TCGA-E9-A1R5-01	6	0	0	1	1	0	3	1	0	0	0	0	0	0	0	0	0	0	0	0	4	0	0	0	0	0	0	0	0	0	0	0	0	0	0	0	1	0	2	0	1	0	0	0	0	0	0	0	0
TCGA-E9-A1R6-01	0	0	0	0	1	0	0	0	0	0	0	0	1	0	0	0	0	0	0	0	0	0	0	0	1	1	0	6	0	0	0	3	0	0	0	0	1	0	0	2	0	0	0	0	0	1	0	0	0
TCGA-E9-A1R7-01	21	0	65	1	0	0	17	2	0	0	0	0	0	0	2	0	6	0	0	0	0	0	1	0	4	0	1	1	1	0	0	0	0	0	0	2	2	0	1	0	0	0	4	0	1	0	17	0	0
TCGA-E9-A1RA-01	0	0	0	0	0	0	1	0	0	0	0	0	1	2	0	0	0	0	0	0	0	0	0	0	0	0	0	0	0	1	0	0	1	0	0	0	0	0	0	0	0	0	0	0	0	1	0	0	1
TCGA-E9-A1RB-01	0	2	3	2	2	0	7	0	1	0	3	0	2	0	0	0	0	0	1	1	4	0	5	10	5	0	1	0	6	0	1	2	0	0	1	0	9	0	1	3	4	0	0	2	2	0	0	1	1
TCGA-E9-A1RC-01	4	0	1	0	0	0	2	0	0	0	0	0	2	4	0	1	2	0	0	2	3	0	1	5	1	0	0	1	1	0	1	1	4	1	3	4	8	9	15	2	0	0	0	0	3	4	0	0	1
TCGA-E9-A1RD-01	1	0	0	0	1	0	2	0	0	0	0	0	0	0	0	0	1	0	0	0	0	0	0	0	0	0	0	0	2	0	0	0	0	0	0	0	0	0	0	1	0	0	0	0	0	0	0	0	0
TCGA-E9-A1RE-01	1	0	0	0	1	0	0	0	0	0	0	0	9	0	0	0	5	0	0	0	29	0	6	2	1	0	9	3	0	0	4	1	1	0	0	1	0	0	3	0	2	0	2	2	15	0	0	0	2
TCGA-E9-A1RF-01	14	4	2	1	2	0	5	2	0	0	1	1	1	1	0	2	2	0	1	3	2	3	15	2	0	0	0	0	8	0	0	0	0	0	0	0	1	0	1	0	0	0	0	0	15	2	49	1	0
TCGA-E9-A1RG-01	2	7	0	4	1	0	10	0	1	9	6	4	4	3	4	7	3	13	1	11	0	2	3	5	1	0	0	1	1	0	2	2	0	0	1	1	0	1	2	3	1	5	1	5	3	4	3	1	4
TCGA-E9-A1RH-01	1	2	0	0	0	0	0	0	1	0	1	0	1	0	0	2	14	9	15	13	0	0	1	1	0	0	0	0	0	3	1	3	0	0	1	0	0	2	0	1	0	0	0	0	1	1	1	0	0
TCGA-E9-A1RI-01	1	0	0	0	0	0	0	0	0	0	0	0	0	1	0	0	0	1	0	0	0	0	0	0	0	0	0	0	0	0	0	0	0	0	0	0	0	0	0	0	0	0	0	0	5	0	0	0	1
TCGA-E9-A226-01	7	1	6	3	2	0	3	0	0	0	0	0	0	0	0	0	4	0	4	1	9	3	24	3	0	0	0	0	1	1	0	0	0	0	0	0	3	0	1	0	0	0	1	0	2	0	0	0	1
TCGA-E9-A227-01	6	0	0	0	2	0	5	0	0	0	0	0	0	0	0	0	0	0	0	0	0	0	0	0	0	0	0	0	0	0	0	0	0	0	0	0	0	0	0	0	0	0	0	0	0	0	0	0	0
TCGA-E9-A228-01	1	0	0	0	2	1	0	1	0	0	1	0	10	1	28	1	20	0	0	0	1	1	0	0	0	1	0	0	0	0	0	0	0	0	0	0	1	0	2	0	1	0	0	0	4	1	1	1	1
TCGA-E9-A229-01	2	6	0	0	2	0	6	2	0	0	0	0	4	1	0	0	1	0	0	0	0	0	0	0	0	0	0	0	4	0	1	0	1	0	0	1	0	0	0	0	1	0	0	0	15	0	0	1	0
TCGA-E9-A22A-01	6	11	6	3	0	0	0	1	0	0	0	0	0	0	0	0	0	0	0	1	0	0	0	0	0	0	0	1	4	0	0	0	0	0	0	0	2	0	0	0	0	0	1	0	4	0	8	0	0
TCGA-E9-A22B-01	19	1	0	12	1	0	0	2	0	0	0	0	0	0	0	0	0	0	0	0	0	0	0	0	0	1	0	0	0	0	0	0	0	0	0	0	0	0	0	0	0	0	0	0	1	0	0	0	1
TCGA-E9-A22D-01	1	1	0	0	2	1	22	6	0	5	3	3	1	0	5	1	0	0	0	0	2	0	0	1	0	0	0	0	0	0	16	6	2	0	0	1	2	2	7	3	3	1	0	1	0	0	1	0	1
TCGA-E9-A22E-01	3	3	0	1	0	0	7	1	1	0	1	1	3	2	1	1	2	0	3	1	3	0	2	2	0	0	0	1	2	2	2	4	0	0	0	0	3	0	1	3	2	1	0	0	2	1	0	3	0
TCGA-E9-A22G-01	6	0	5	8	1	1	14	0	0	0	4	2	9	0	1	4	9	0	10	5	3	0	2	6	3	1	0	2	1	0	2	2	2	0	2	2	6	0	0	4	0	0	5	3	3	0	0	3	7
TCGA-E9-A22H-01	0	0	0	0	2	0	3	0	0	0	0	0	1	0	0	0	1	0	0	0	1	0	1	0	0	0	0	0	1	0	0	0	1	0	0	0	3	0	3	0	0	0	0	0	0	0	0	0	1
TCGA-E9-A243-01	1	2	0	0	1	0	1	1	0	0	0	0	0	0	0	0	0	0	1	1	1	0	0	1	1	2	0	0	3	1	0	3	0	0	1	1	1	1	0	0	0	0	0	0	0	1	1	2	0
TCGA-E9-A244-01	3	2	3	2	7	0	15	6	7	0	1	1	1	0	0	0	3	3	0	0	2	2	10	2	2	1	1	1	4	3	2	0	2	2	0	1	19	2	0	2	3	0	1	3	3	0	4	0	1
TCGA-E9-A245-01	1	0	0	0	0	0	0	1	0	1	0	0	1	0	0	0	1	1	0	0	0	0	0	0	0	0	0	0	1	0	0	0	0	0	0	0	0	0	0	0	0	0	0	0	0	0	0	0	1
TCGA-E9-A247-01	1	0	0	0	0	0	0	1	0	0	0	0	0	0	0	0	1	0	1	0	1	0	0	0	1	1	0	2	1	0	0	2	2	0	1	0	14	0	0	1	1	0	0	1	0	0	0	3	3
TCGA-E9-A248-01	0	0	0	0	2	0	0	2	0	0	1	0	0	0	0	0	0	0	0	0	0	0	0	0	0	0	0	0	0	1	0	0	0	0	0	0	1	0	1	0	0	0	0	0	11	30	179	0	0
TCGA-E9-A249-01	0	2	1	0	0	0	2	0	0	0	0	0	0	1	0	0	0	0	0	0	0	0	0	0	2	2	0	0	1	2	0	0	0	0	0	0	1	0	0	2	0	0	0	0	0	1	0	0	0
TCGA-E9-A24A-01	2	0	2	0	0	0	1	0	0	0	1	0	1	0	0	0	0	0	0	0	0	0	0	0	0	0	0	0	0	0	0	0	1	0	0	0	0	0	0	0	0	0	0	0	0	0	1	0	0
TCGA-E9-A295-01	3	0	0	0	0	0	1	0	0	0	0	0	0	0	0	0	0	0	0	0	4	2	0	1	1	0	0	0	1	0	1	0	1	0	0	1	0	0	0	1	0	0	0	0	1	0	0	0	0
TCGA-E9-A2JS-01	3	0	1	1	0	0	0	1	1	0	1	0	0	0	0	1	2	0	0	0	1	0	0	0	0	0	0	1	2	1	2	0	1	0	2	0	1	0	2	3	21	1	1	1	3	2	8	3	0
TCGA-E9-A2JT-01	2	0	0	0	0	0	0	0	0	0	0	0	0	0	0	0	0	0	0	0	0	0	0	0	0	0	0	0	2	0	0	0	0	0	0	0	0	0	0	0	0	0	0	0	0	0	0	0	0
TCGA-E9-A3HO-01	0	3	2	2	0	0	5	1	1	0	0	0	10	4	0	1	2	0	0	2	0	0	0	1	0	0	0	0	3	0	0	0	2	0	4	1	2	4	1	3	0	1	1	1	3	2	5	2	0
TCGA-E9-A3QA-01	4	3	0	0	0	1	1	1	0	0	0	0	1	2	0	0	1	0	0	1	1	0	0	0	0	0	0	0	2	2	0	0	0	0	1	0	1	3	0	1	1	2	0	0	0	0	1	1	2
TCGA-E9-A3X8-01	0	0	0	0	0	1	1	0	0	0	0	0	0	1	0	0	0	0	0	0	0	0	0	0	0	0	0	0	0	1	0	0	0	0	0	0	0	0	0	0	1	1	0	0	1	2	0	0	0
TCGA-E9-A54Y-01	6	0	1	0	1	0	7	0	0	1	0	0	5	2	0	0	0	0	1	0	0	0	1	0	0	0	0	0	0	2	0	1	1	0	1	1	1	0	1	0	0	0	4	1	1	0	0	0	0
TCGA-E9-A5FK-01	3	2	1	0	0	1	0	1	0	0	0	0	0	0	0	0	0	0	0	0	0	0	0	0	0	0	0	0	3	3	0	0	1	0	0	0	0	0	0	0	0	0	0	0	0	0	0	0	0
TCGA-E9-A5FL-01	0	0	0	0	0	0	0	0	1	1	0	2	2	4	1	7	1	0	0	0	1	0	1	1	2	2	0	0	0	1	0	0	0	0	1	1	2	2	1	4	0	0	0	0	0	0	1	0	0
TCGA-E9-A5UO-01	1	0	0	0	1	0	0	2	1	0	0	1	7	0	0	4	1	0	0	1	1	0	0	2	1	0	1	1	1	0	0	2	0	0	0	0	4	0	2	4	18	0	11	13	5	0	2	1	2
TCGA-E9-A6HE-01	0	0	1	0	1	0	2	0	0	0	0	0	1	0	0	0	0	0	0	0	0	0	0	0	1	0	0	0	0	0	0	0	0	0	0	0	3	0	0	0	2	0	0	0	1	0	1	0	0
TCGA-EW-A1IW-01	8	0	0	0	2	0	3	0	1	0	0	0	0	0	0	0	2	0	0	0	1	0	0	0	0	0	0	0	2	0	0	0	0	0	0	0	0	0	0	0	3	0	0	0	3	0	0	0	1
TCGA-EW-A1IX-01	0	0	1	0	1	0	0	0	0	0	0	0	0	0	0	0	1	0	0	0	1	0	0	0	3	0	4	1	1	0	0	0	0	0	0	0	2	1	1	0	1	0	0	0	7	0	1	0	0
TCGA-EW-A1IY-01	0	1	0	0	3	0	4	0	1	0	0	0	0	0	1	0	1	2	2	0	0	0	0	0	0	0	0	0	1	1	0	0	0	0	1	1	1	0	0	2	0	0	0	0	1	2	0	0	0
TCGA-EW-A1IZ-01	0	0	0	0	0	0	0	0	0	0	0	0	0	0	0	0	1	0	0	0	1	1	0	0	0	0	0	0	1	0	0	0	0	0	0	0	0	0	0	0	3	0	0	0	1	0	0	0	1
TCGA-EW-A1J1-01	4	0	0	2	0	0	0	1	0	0	0	0	0	1	0	0	4	0	0	2	0	0	0	1	2	0	0	0	1	0	0	0	0	0	0	1	4	0	0	1	0	0	0	0	0	1	0	0	0
TCGA-EW-A1J2-01	0	0	0	0	1	0	2	0	3	0	0	0	0	0	0	0	0	0	0	0	0	0	0	0	1	0	0	0	1	0	3	0	0	0	0	0	0	0	0	0	0	0	0	0	3	0	0	0	1
TCGA-EW-A1J3-01	0	0	0	0	0	0	4	0	1	0	0	0	0	0	0	0	1	0	0	0	3	0	0	0	0	0	0	0	1	0	0	0	0	0	0	0	0	0	0	1	0	0	0	0	0	0	0	0	0
TCGA-EW-A1J5-01	1	0	1	0	0	0	1	0	0	0	1	0	3	0	1	0	0	0	0	0	0	0	0	0	0	0	0	0	1	0	0	0	1	0	0	0	2	0	0	0	0	0	0	0	1	0	0	0	1
TCGA-EW-A1J6-01	3	1	2	1	2	0	1	1	0	0	0	0	8	0	4	1	3	0	2	2	2	0	3	1	0	0	0	0	1	0	0	0	0	0	0	0	1	0	5	1	0	0	2	0	9	0	8	5	4
TCGA-EW-A1OV-01	0	1	0	0	1	0	0	2	1	0	0	0	1	0	0	0	0	2	1	0	1	0	0	0	0	0	0	0	0	0	0	0	0	0	0	0	0	1	0	0	0	0	0	0	0	0	0	1	0
TCGA-EW-A1OX-01	3	0	0	0	2	0	3	0	1	0	1	0	1	0	0	0	1	0	0	0	1	0	0	0	0	0	0	0	0	0	0	0	0	0	0	0	2	0	0	0	3	0	0	0	0	0	0	0	1
TCGA-EW-A1OY-01	4	4	1	3	0	1	2	0	0	0	0	0	0	1	0	0	0	0	2	0	1	0	0	0	11	0	4	0	2	0	8	9	0	0	0	0	0	1	0	0	1	0	0	0	0	1	2	0	1
TCGA-EW-A1OZ-01	6	1	0	2	8	0	5	8	1	2	3	1	7	3	1	0	2	0	7	1	7	12	32	7	8	3	0	0	2	3	0	0	1	0	0	0	6	2	0	0	3	0	1	0	4	1	1	0	6
TCGA-EW-A1P0-01	1	0	2	0	1	0	11	0	0	0	0	0	1	0	1	0	0	0	0	0	0	0	0	0	0	0	2	0	0	0	7	0	9	0	0	2	10	0	1	5	0	0	0	0	1	0	0	0	1
TCGA-EW-A1P1-01	0	0	0	0	0	0	0	0	2	0	0	0	1	0	0	0	0	0	0	0	0	0	0	0	0	0	0	0	1	0	0	0	0	0	0	0	0	0	0	0	0	0	0	0	0	0	0	0	0
TCGA-EW-A1P3-01	0	0	0	0	1	0	2	0	0	0	0	0	1	0	0	0	0	0	0	0	0	0	0	0	0	0	0	0	0	0	0	0	0	0	0	0	1	0	0	0	0	0	0	0	3	0	0	0	0
TCGA-EW-A1P4-01	2	1	2	0	1	0	3	1	2	2	4	4	3	0	2	1	2	5	1	0	2	0	9	4	1	1	3	5	5	0	2	7	0	0	6	0	4	2	6	3	2	0	5	4	3	1	6	11	0
TCGA-EW-A1P5-01	0	0	0	0	0	1	1	0	0	0	0	0	0	1	0	0	0	0	0	0	2	2	0	2	0	0	0	0	0	1	0	0	0	0	2	0	0	0	3	1	1	1	0	0	1	2	0	0	2
TCGA-EW-A1P6-01	0	0	0	0	0	0	1	0	2	0	0	0	3	0	0	0	0	0	0	0	0	0	0	0	0	0	0	0	2	0	0	0	0	0	0	0	0	0	0	0	0	0	0	0	1	0	0	2	0
TCGA-EW-A1P7-01	1	0	1	0	3	0	0	0	1	0	0	0	2	0	0	0	0	0	0	0	2	0	0	0	1	0	0	0	0	0	0	0	0	0	0	0	0	0	0	0	1	0	0	0	1	0	0	0	0
TCGA-EW-A1P8-01	1	1	6	2	2	0	13	10	1	0	0	1	1	0	2	1	5	0	1	1	0	0	0	1	1	0	0	0	3	0	8	1	1	1	1	2	10	1	0	0	1	0	1	2	2	0	1	4	0
TCGA-EW-A1PA-01	1	0	0	0	0	0	0	0	0	0	1	0	1	0	0	0	2	0	0	0	4	0	1	0	0	0	0	0	0	0	0	1	0	0	0	0	1	0	0	0	1	0	0	0	6	0	0	4	1
TCGA-EW-A1PB-01	2	3	1	3	2	4	5	4	0	2	3	5	2	5	2	4	1	6	0	4	1	4	3	9	0	0	0	1	2	4	0	3	0	0	0	0	3	8	5	5	2	4	1	1	6	6	1	1	0
TCGA-EW-A1PD-01	2	0	1	0	1	0	2	0	3	0	0	0	0	0	0	0	4	0	0	0	1	0	0	0	2	0	0	0	1	0	1	0	0	0	1	0	1	0	0	0	2	0	0	0	0	0	0	0	0
TCGA-EW-A1PE-01	0	1	0	0	0	0	0	1	0	0	0	0	0	1	0	0	0	0	0	0	0	0	0	0	0	0	0	0	0	1	0	0	1	0	0	0	0	0	0	0	1	0	0	0	1	0	1	0	4
TCGA-EW-A1PG-01	0	0	0	0	0	0	0	0	0	0	0	0	1	0	0	0	0	0	0	0	0	0	0	0	0	0	0	0	0	0	0	0	0	0	0	0	0	0	0	0	0	0	0	0	0	0	0	0	0
TCGA-EW-A1PH-01	2	7	6	3	0	0	10	3	2	0	1	0	7	3	19	2	0	0	0	0	2	0	4	1	1	0	0	0	4	0	7	0	3	0	1	0	5	0	0	0	0	2	3	0	5	0	1	2	0
TCGA-EW-A2FR-01	0	2	0	1	1	0	0	2	1	0	0	1	0	0	0	1	1	0	1	1	2	1	0	0	0	0	0	0	0	0	0	0	0	0	0	0	1	0	0	0	0	0	0	0	1	0	0	0	1
TCGA-EW-A2FS-01	0	0	1	0	0	0	0	1	1	0	0	0	1	0	0	0	0	1	0	1	0	1	0	1	0	0	0	0	1	0	0	2	0	0	0	0	0	0	0	0	0	0	0	0	0	0	0	0	0
TCGA-EW-A2FV-01	1	1	0	0	1	0	0	2	1	1	0	1	0	1	0	0	0	0	0	0	3	0	0	0	0	0	0	0	0	0	0	0	0	0	0	0	0	1	0	0	1	0	0	0	0	0	0	0	0
TCGA-EW-A2FW-01	8	0	0	1	3	0	6	0	0	0	0	0	1	0	0	0	3	0	1	0	0	0	0	0	0	0	0	0	0	0	0	0	0	0	0	0	0	0	0	0	1	0	0	0	1	0	0	1	3
TCGA-EW-A423-01	1	0	0	1	0	0	2	0	0	0	0	0	5	0	0	1	7	0	0	0	1	0	0	1	2	0	0	0	2	0	0	0	1	0	2	2	0	0	0	1	0	0	2	2	0	0	1	2	0
TCGA-EW-A6S9-01	0	0	0	0	1	0	0	1	1	0	0	0	0	0	0	0	1	0	0	0	0	0	0	0	0	0	0	0	1	0	0	0	0	0	0	0	3	1	1	1	0	0	0	0	16	6	20	6	1
TCGA-EW-A6SA-01	2	0	5	0	5	7	9	5	3	2	0	0	3	0	9	0	1	0	0	1	2	0	0	3	0	0	0	0	7	0	3	5	0	0	0	0	1	3	4	3	0	0	1	1	2	0	1	0	0
TCGA-EW-A6SB-01	1	2	0	0	2	0	4	1	2	0	0	0	2	0	1	0	1	0	0	0	0	0	1	1	2	0	0	0	5	4	0	0	0	0	0	0	1	2	0	3	1	0	0	1	1	0	0	1	0
TCGA-EW-A6SC-01	0	0	0	0	0	0	2	0	3	0	0	0	1	0	0	0	0	0	0	0	0	0	0	0	0	0	0	0	2	0	0	0	0	0	0	0	0	0	0	0	0	0	0	0	1	0	0	0	0
TCGA-EW-A6SD-01	14	1	9	5	0	0	1	2	1	0	0	1	0	0	0	1	3	0	0	3	0	0	0	1	7	2	0	3	3	0	6	2	2	0	1	2	3	0	0	0	6	0	16	5	18	3	24	1	0
TCGA-GI-A2C8-01	1	3	0	1	0	0	1	0	0	1	0	0	0	1	0	1	1	1	1	0	0	0	0	1	0	0	0	0	3	8	7	2	1	0	1	2	2	0	0	5	3	5	0	1	0	1	0	1	1
TCGA-GM-A2D9-01	0	0	0	0	2	0	6	1	0	0	0	0	0	0	0	0	1	0	0	0	0	0	0	0	0	0	0	0	2	0	0	0	0	0	0	0	0	0	0	0	1	0	0	0	0	0	0	0	1
TCGA-GM-A2DA-01	0	0	1	0	0	0	3	1	0	0	0	0	1	0	1	2	0	0	0	0	0	0	0	0	0	0	0	0	6	0	1	0	0	0	0	0	1	0	0	0	0	0	1	0	1	0	0	1	0
TCGA-GM-A2DB-01	0	0	5	1	0	0	0	1	0	1	4	5	1	3	4	4	2	2	0	0	0	2	3	5	0	2	0	0	1	0	0	0	0	0	0	0	0	0	0	3	0	2	0	1	0	2	2	4	0
TCGA-GM-A2DC-01	1	0	1	1	0	0	2	1	0	0	0	0	0	0	1	0	0	0	0	0	0	0	0	0	1	0	0	0	3	0	0	0	1	0	2	0	1	0	3	0	2	0	0	0	5	0	0	0	0
TCGA-GM-A2DD-01	1	0	1	0	0	0	2	0	1	0	1	2	3	2	1	1	2	1	1	0	0	0	1	1	1	0	1	0	2	0	2	1	0	1	0	2	0	2	0	1	0	0	0	1	0	1	0	0	0
TCGA-GM-A2DF-01	3	0	1	1	2	0	0	0	0	0	0	0	1	2	0	0	2	0	0	2	2	0	0	2	2	2	0	0	1	3	0	1	1	1	0	0	3	2	0	2	0	0	0	0	1	0	1	1	1
TCGA-GM-A2DH-01	0	0	1	0	1	0	0	2	0	0	0	0	1	0	0	0	0	0	0	0	0	0	1	1	0	0	0	0	0	1	0	0	0	0	0	1	0	1	0	0	0	1	2	0	0	0	0	1	1
TCGA-GM-A2DI-01	0	0	0	0	1	0	0	0	0	0	0	0	0	0	0	0	0	0	0	0	0	0	0	0	0	0	0	0	1	2	0	0	0	0	0	0	1	0	0	0	0	0	0	0	0	0	0	0	2
TCGA-GM-A2DK-01	0	0	0	0	0	0	0	0	0	0	0	0	12	2	0	8	1	0	0	0	0	0	0	0	0	0	0	0	0	0	0	0	1	0	0	0	0	0	0	0	0	0	0	0	2	0	0	0	0
TCGA-GM-A2DL-01	0	1	0	0	2	0	0	0	0	0	0	0	0	0	0	0	0	0	0	0	0	0	0	0	1	0	0	0	0	0	0	0	0	0	0	0	1	0	0	0	1	0	0	0	0	0	0	0	0
TCGA-GM-A2DM-01	1	0	0	0	0	0	0	0	0	0	0	0	2	0	0	0	0	0	0	0	1	0	0	0	0	0	0	0	3	0	0	0	0	0	0	0	2	0	0	0	0	0	0	0	0	0	0	0	0
TCGA-GM-A2DN-01	0	0	0	0	0	0	1	0	0	0	0	0	0	0	0	0	0	0	0	0	0	0	0	0	1	0	0	0	1	0	0	0	0	0	0	0	0	0	0	0	0	0	0	0	0	0	0	0	0
TCGA-GM-A2DO-01	0	0	0	0	0	0	0	0	0	0	0	0	0	0	0	0	1	0	0	0	0	0	0	0	0	0	0	0	2	0	0	0	0	0	0	0	1	0	0	0	0	0	0	0	0	0	0	0	1
TCGA-GM-A3NW-01	0	1	0	0	0	0	1	0	0	3	0	0	0	0	0	0	0	2	0	0	1	0	0	0	0	0	0	0	4	0	0	0	1	0	2	1	0	0	1	0	1	0	0	0	0	0	0	0	0
TCGA-GM-A3XL-01	4	0	4	1	2	0	8	2	2	0	0	0	5	0	0	4	3	0	5	0	1	0	1	4	6	1	0	0	8	0	1	7	0	0	2	0	7	1	5	0	2	1	0	0	6	0	0	2	11
TCGA-GM-A4E0-01	2	1	0	0	0	0	0	1	0	0	0	0	1	1	0	0	0	0	0	0	0	0	0	0	0	0	0	0	0	0	0	0	0	0	0	0	0	0	0	0	0	0	0	0	0	0	0	0	1
TCGA-GM-A5PV-01	1	0	0	0	1	0	0	1	0	0	0	0	0	0	0	0	0	0	0	0	0	0	0	0	0	0	0	0	1	0	0	0	0	0	0	0	0	0	0	0	0	0	0	0	0	0	0	0	0
TCGA-GM-A5PX-01	2	0	0	0	0	0	3	0	2	0	0	0	1	0	1	0	0	0	0	0	0	0	0	0	0	0	0	0	0	1	1	0	0	0	0	0	1	0	0	0	1	0	0	0	0	0	0	0	1
TCGA-HN-A2NL-01	3	0	0	2	5	0	0	6	1	0	2	0	2	0	1	1	1	0	0	0	1	1	4	2	5	1	0	1	3	0	0	0	6	0	1	0	6	0	1	0	0	0	2	2	1	0	1	0	1
TCGA-HN-A2OB-01	0	0	0	0	0	0	0	1	0	0	0	0	1	0	0	0	1	0	0	0	0	0	0	0	0	0	0	0	1	0	0	0	0	0	0	0	3	0	1	0	0	0	0	0	0	0	0	0	0
TCGA-JL-A3YX-01	0	2	1	0	1	0	3	0	1	0	0	1	8	0	0	2	1	1	0	0	0	1	0	0	0	0	0	0	1	2	0	0	3	0	0	2	0	0	0	1	1	0	1	2	1	0	0	0	0
TCGA-LD-A66U-01	0	0	0	0	0	0	1	0	0	0	0	0	0	0	0	0	0	0	0	0	0	0	0	0	0	0	0	0	1	0	0	0	1	0	1	2	1	0	0	2	0	0	0	0	0	1	0	0	0
TCGA-LD-A74U-01	0	0	0	0	0	0	0	1	1	0	0	0	1	2	0	0	0	0	0	0	0	0	0	0	0	0	0	0	0	0	0	0	0	0	0	0	2	0	0	0	0	0	0	0	0	0	0	0	1
TCGA-LD-A7W5-01	0	0	0	0	0	0	0	0	3	0	0	0	2	0	0	0	2	2	0	2	4	21	23	1	0	0	0	0	0	0	0	0	0	0	3	0	4	1	0	0	2	0	0	0	1	0	0	0	3
TCGA-LD-A7W6-01	0	0	0	0	0	0	1	0	0	0	0	0	0	0	0	0	0	0	0	0	0	0	0	0	0	0	0	0	0	0	0	0	0	0	0	0	1	0	0	0	0	0	0	0	2	0	1	0	1
TCGA-LD-A9QF-01	1	0	0	0	0	0	0	0	0	0	1	0	0	0	0	0	1	0	0	0	0	0	0	0	0	0	0	0	0	0	0	0	0	0	0	0	1	0	1	0	0	1	6	1	1	2	1	0	0
TCGA-LL-A440-01	0	0	0	0	0	0	0	0	1	0	0	0	1	0	0	0	0	0	0	0	0	0	0	0	0	0	0	0	2	0	0	0	2	0	0	0	1	0	0	0	0	0	1	0	0	0	0	0	2
TCGA-LL-A50Y-01	1	0	0	0	0	0	1	0	1	0	0	0	1	0	0	0	0	0	0	0	0	0	0	0	0	0	0	0	2	0	0	0	0	0	0	0	0	0	1	0	0	0	0	0	4	0	1	0	0
TCGA-LL-A5YL-01	4	0	1	0	0	0	2	0	0	0	0	0	0	0	0	0	6	0	0	0	4	0	0	0	0	0	0	0	1	0	1	0	0	0	0	0	0	0	0	0	0	0	0	0	0	0	0	0	0
TCGA-LL-A5YM-01	4	0	0	1	0	0	1	0	0	0	2	1	0	0	1	0	1	0	0	1	2	0	1	3	0	0	0	0	1	1	2	0	2	0	2	0	0	0	2	1	2	0	0	2	3	0	0	1	2
TCGA-LL-A5YN-01	0	0	0	0	2	0	3	0	2	0	0	0	3	0	0	1	1	0	0	0	0	0	0	0	1	1	0	1	0	0	0	0	2	0	0	0	0	1	0	0	1	6	5	9	5	2	0	3	0
TCGA-LL-A5YO-01	1	1	0	0	0	0	0	0	0	0	0	0	1	0	0	0	1	0	0	0	1	0	0	0	0	0	0	0	1	0	0	0	0	0	0	0	1	0	0	1	0	0	0	0	1	1	0	0	1
TCGA-LL-A5YP-01	3	7	6	4	6	4	11	2	0	0	4	2	6	0	4	4	3	0	8	2	0	0	2	3	5	0	0	0	8	1	8	8	1	0	5	0	8	0	1	1	2	0	0	1	0	0	1	2	2
TCGA-LL-A6FP-01	14	0	1	0	0	0	1	0	0	0	0	0	1	0	1	0	0	0	0	0	1	0	0	0	0	0	0	0	1	0	0	0	0	0	1	0	0	0	0	0	0	0	0	0	1	0	0	0	1
TCGA-LL-A6FQ-01	0	3	1	5	1	0	0	2	4	1	0	0	1	0	0	0	1	0	0	0	2	0	0	0	0	0	0	0	2	1	0	0	0	0	0	0	1	0	1	3	1	2	1	0	2	2	0	0	0
TCGA-LL-A6FR-01	1	0	0	1	1	0	2	0	0	0	0	0	7	6	1	5	1	2	4	0	0	1	1	0	5	0	1	1	4	5	0	0	1	0	0	0	2	1	0	0	2	0	2	1	5	0	12	0	2
TCGA-LL-A73Y-01	1	1	2	1	3	0	6	4	7	6	1	0	0	0	1	0	2	3	1	0	1	0	0	2	1	1	0	1	4	5	0	0	0	0	0	0	1	2	0	0	3	4	5	0	1	0	0	2	1
TCGA-LL-A73Z-01	2	0	0	1	0	0	0	1	1	0	0	0	2	0	0	0	0	0	1	0	0	0	0	0	0	0	0	0	1	2	0	0	0	0	0	0	1	0	0	1	2	3	10	3	1	0	1	2	3
TCGA-LL-A740-01	0	0	5	0	0	0	0	0	5	0	0	1	1	0	5	0	2	0	0	0	1	0	1	0	2	0	0	0	4	0	0	1	0	0	0	0	0	0	1	0	11	0	35	1	10	0	3	0	0
TCGA-LL-A7SZ-01	1	0	0	0	0	0	0	0	1	3	22	2	2	2	0	0	1	0	1	0	3	1	1	1	0	0	0	0	3	0	0	0	2	1	6	2	1	1	1	0	0	0	3	0	3	5	0	1	0
TCGA-LL-A7T0-01	1	1	0	2	0	1	0	2	0	0	0	1	1	6	10	1	13	6	0	3	4	3	0	0	1	5	5	1	3	6	10	6	1	1	0	3	1	1	0	2	1	1	3	1	3	0	4	0	0
TCGA-LL-A8F5-01	5	2	3	1	2	3	6	0	1	0	2	1	8	0	5	1	4	1	2	3	3	1	6	0	2	0	1	0	6	0	2	1	1	1	7	2	7	3	2	4	7	3	2	2	7	0	2	2	2
TCGA-LL-A9Q3-01	3	1	0	0	0	0	7	0	0	0	0	0	0	0	0	0	4	0	0	0	0	0	0	0	0	0	0	0	1	0	0	0	0	0	0	0	1	0	1	3	1	0	0	1	7	0	1	0	0
TCGA-OK-A5Q2-01	1	9	12	2	4	0	28	0	1	0	0	0	0	0	0	0	1	1	0	0	0	0	0	0	0	0	0	0	1	0	0	0	0	0	0	0	0	0	0	0	0	0	0	0	0	0	0	0	0
TCGA-OL-A5D6-01	0	0	0	0	0	0	1	0	0	0	0	0	1	0	1	0	0	0	0	0	4	0	0	0	0	0	0	0	0	0	0	0	3	0	0	0	0	0	0	0	3	0	8	0	10	0	1	0	0
TCGA-OL-A5D7-01	3	2	5	1	6	3	10	10	1	1	4	1	7	0	5	3	1	0	7	8	1	0	2	0	2	1	0	1	2	0	0	1	0	0	0	0	8	4	4	1	1	0	1	1	1	1	3	1	1
TCGA-OL-A5D8-01	0	0	2	0	1	0	76	2	7	0	21	2	10	2	17	2	1	0	0	0	0	0	0	0	0	0	0	0	0	0	0	0	0	0	0	0	0	0	0	0	0	0	0	0	0	0	0	0	0
TCGA-OL-A5DA-01	0	0	0	0	1	1	2	0	0	0	0	0	0	0	0	0	0	0	0	0	1	0	0	0	1	0	0	0	0	0	0	0	3	0	0	0	0	0	0	0	0	1	1	0	2	1	9	1	0
TCGA-OL-A5RU-01	0	0	0	0	3	0	4	0	0	0	0	0	2	0	0	0	0	0	0	0	0	0	0	0	0	0	0	0	0	0	1	0	0	0	0	0	0	0	0	0	1	0	0	0	1	0	0	0	0
TCGA-OL-A5RV-01	0	0	0	0	3	0	4	0	0	0	0	0	0	0	0	0	0	0	0	0	3	0	1	0	0	0	0	0	1	0	0	0	1	0	1	0	2	0	0	0	1	0	0	0	0	0	0	0	2
TCGA-OL-A5RW-01	11	0	8	11	2	0	7	2	4	0	4	5	9	2	26	8	4	0	2	0	2	1	27	2	0	0	1	2	15	0	0	3	4	0	3	7	9	1	9	0	3	0	5	3	5	0	7	5	5
TCGA-OL-A5RX-01	1	0	0	0	0	0	3	0	0	0	0	0	0	0	0	0	1	0	0	0	0	0	0	0	0	0	0	0	1	0	1	0	0	0	0	0	3	0	0	0	2	0	0	0	1	0	0	0	1
TCGA-OL-A5RY-01	1	0	2	0	0	0	0	0	1	0	0	0	1	0	0	0	1	0	0	0	1	0	0	0	1	0	0	0	1	0	0	0	0	0	0	0	0	0	0	0	0	0	0	0	0	0	1	0	0
TCGA-OL-A5RZ-01	36	8	58	9	0	0	0	1	1	0	0	1	2	0	1	1	1	0	1	2	2	0	1	1	1	0	0	1	0	0	0	1	0	0	0	0	2	3	0	0	1	2	30	4	1	1	2	0	1
TCGA-OL-A5S0-01	1	3	0	1	1	0	2	0	0	0	0	0	3	3	3	1	0	1	0	0	1	0	2	1	1	2	0	0	14	13	10	0	1	0	2	0	9	3	0	0	0	0	1	0	7	0	7	3	0
TCGA-OL-A66H-01	1	0	0	0	1	0	0	0	1	0	0	0	1	0	0	0	0	0	0	0	0	0	0	0	1	0	0	0	1	0	1	0	0	0	0	0	1	0	0	0	0	0	0	0	0	0	0	0	1
TCGA-OL-A66I-01	6	1	0	4	1	0	5	2	1	0	1	1	1	2	2	4	3	0	1	1	0	0	0	0	0	1	0	0	5	3	1	6	2	0	2	1	2	12	1	7	1	0	0	3	2	1	1	0	3
TCGA-OL-A66J-01	8	0	0	0	3	0	0	0	2	0	0	0	0	0	0	0	0	0	0	0	0	0	0	0	0	0	0	0	0	0	0	0	0	0	0	0	0	1	0	0	0	0	0	0	1	0	0	0	0
TCGA-OL-A66K-01	0	2	1	0	4	0	5	0	0	0	0	0	0	0	0	0	0	0	0	0	0	1	0	0	0	0	0	0	1	2	0	0	0	0	0	0	0	0	0	0	0	0	2	0	1	0	0	0	0
TCGA-OL-A66L-01	0	0	0	0	8	0	9	0	2	0	0	0	0	0	0	0	1	0	0	0	0	0	0	0	2	0	0	0	5	0	1	0	0	0	0	0	0	0	0	0	1	0	0	0	7	0	0	0	1
TCGA-OL-A66N-01	0	1	0	0	1	0	2	0	1	0	0	0	0	0	0	0	0	0	0	0	0	1	0	0	0	0	0	0	0	0	1	0	0	0	0	0	2	0	0	3	0	0	0	0	0	0	0	0	0
TCGA-OL-A66O-01	2	0	0	0	0	0	1	0	0	0	0	0	2	0	0	0	2	0	0	1	1	0	0	0	0	0	0	0	0	0	1	0	0	0	0	0	1	0	0	0	3	0	1	0	11	0	0	0	3
TCGA-OL-A66P-01	2	0	1	0	2	0	0	1	2	0	7	6	1	0	1	2	3	0	2	3	1	0	7	3	1	0	0	0	2	0	1	0	0	0	0	0	1	0	0	0	3	0	0	1	2	0	0	0	1
TCGA-OL-A6VO-01	0	1	0	1	3	1	6	1	0	0	0	0	6	8	0	2	3	3	0	0	7	3	4	2	3	3	0	0	6	2	2	2	0	0	0	0	7	1	0	1	1	3	27	1	8	13	15	0	0
TCGA-OL-A6VQ-01	1	0	1	0	1	0	2	0	0	0	0	0	0	0	1	0	0	0	0	0	0	0	0	0	1	0	0	0	0	0	0	0	1	0	0	0	1	0	0	0	0	0	0	0	0	3	0	0	0
TCGA-OL-A6VR-01	1	1	0	0	0	0	0	0	0	0	0	0	1	0	0	0	1	0	0	0	2	0	0	0	1	0	1	0	0	0	0	0	0	0	0	0	1	0	0	0	1	0	0	0	1	0	0	0	0
TCGA-OL-A97C-01	3	0	0	0	4	0	9	0	2	0	0	0	1	0	0	0	1	0	0	0	0	0	0	0	0	0	0	0	1	0	0	0	0	0	0	0	2	0	7	0	0	0	0	0	2	0	1	0	0
TCGA-PE-A5DC-01	1	0	0	0	1	0	4	5	3	0	0	0	1	0	2	3	1	1	2	0	2	0	0	3	4	0	0	3	2	0	1	4	0	0	0	0	1	0	1	3	0	0	2	0	1	0	0	1	0
TCGA-PE-A5DD-01	11	0	0	2	1	0	1	2	0	0	0	0	1	0	0	0	0	0	0	0	4	0	5	2	0	0	0	0	1	0	0	1	0	0	0	0	1	0	0	2	0	0	0	0	4	0	0	5	0
TCGA-PE-A5DE-01	1	0	0	0	1	0	2	0	0	0	0	0	1	0	0	0	0	0	0	0	1	0	1	2	0	0	0	0	1	2	0	0	0	0	0	0	1	0	0	3	1	0	2	3	0	1	0	1	0
TCGA-PL-A8LV-01	5	4	0	1	0	0	1	0	0	0	2	1	3	2	0	2	1	0	1	0	0	0	0	1	2	0	0	0	5	0	0	0	2	0	0	0	4	1	1	1	1	0	2	0	2	3	0	0	5
TCGA-PL-A8LX-01	0	1	0	0	1	0	0	2	1	1	0	0	1	2	0	0	2	0	0	2	1	0	0	2	0	0	0	0	1	3	1	0	2	1	4	0	1	0	1	0	0	0	0	0	0	0	1	2	1
TCGA-PL-A8LY-01	0	0	0	0	2	0	0	0	3	0	0	0	3	0	0	0	2	0	0	0	1	0	0	0	2	0	0	0	4	0	0	0	0	0	0	0	0	0	0	0	0	0	0	0	0	0	0	0	1
TCGA-PL-A8LZ-01	3	1	1	1	2	0	5	4	2	1	2	2	10	0	5	6	0	0	0	0	3	1	6	2	4	0	0	0	2	1	0	0	2	1	0	0	0	1	0	0	1	0	0	0	6	0	0	0	2
TCGA-S3-A6ZF-01	6	0	1	1	1	0	5	0	3	0	0	0	9	0	0	1	2	0	5	3	0	0	0	1	2	0	2	0	0	0	0	0	0	0	0	0	5	0	0	4	0	0	0	0	1	0	0	0	1
TCGA-S3-A6ZG-01	0	1	0	0	0	0	9	0	1	0	0	0	1	0	0	0	1	1	0	0	0	1	0	0	0	0	0	0	0	0	0	1	0	0	0	0	0	0	0	1	1	1	2	0	1	2	0	0	0
TCGA-S3-A6ZH-01	3	4	0	0	7	0	9	0	1	1	0	0	1	1	0	0	3	0	0	1	0	0	0	1	0	0	0	0	2	2	0	0	1	0	0	1	2	0	0	3	0	0	0	0	5	0	0	1	0
TCGA-S3-AA0Z-01	5	4	0	0	0	0	1	0	5	1	4	0	2	3	0	0	0	1	0	0	3	0	5	0	2	1	0	0	4	2	0	0	2	0	1	0	3	1	0	0	0	0	1	0	2	0	3	4	0
TCGA-S3-AA10-01	1	0	1	0	1	3	2	3	2	1	1	5	7	3	0	6	5	3	0	0	3	1	0	2	1	0	0	0	3	3	2	3	0	2	0	1	3	3	0	2	2	3	3	5	0	2	0	2	1
TCGA-S3-AA11-01	0	0	0	0	0	0	1	0	1	0	0	0	0	0	1	0	2	0	1	0	2	0	0	0	3	0	0	0	1	0	0	0	0	0	0	0	1	0	0	0	0	0	0	0	2	0	0	0	0
TCGA-S3-AA12-01	0	0	0	0	0	0	1	0	0	0	0	0	0	0	0	0	0	0	0	0	1	0	0	0	0	0	0	0	0	0	1	0	0	0	0	0	2	2	0	0	0	0	0	0	1	0	0	0	0
TCGA-S3-AA14-01	2	0	0	0	3	0	0	4	2	0	0	2	9	0	0	0	1	0	0	1	1	0	0	2	9	0	0	8	5	0	0	1	2	0	1	2	4	0	0	3	1	0	0	1	8	0	0	3	3
TCGA-S3-AA15-01	0	0	0	0	1	0	0	0	2	0	0	0	3	0	0	0	1	0	0	0	1	0	0	0	2	0	0	0	2	0	0	0	0	0	0	0	0	0	0	0	0	0	0	0	0	0	0	0	0
TCGA-S3-AA17-01	5	0	0	0	0	0	2	0	1	0	0	0	2	0	0	0	3	0	0	0	0	0	0	0	5	0	0	0	0	0	1	0	0	0	0	0	3	0	0	0	1	0	0	0	3	0	0	0	1
TCGA-UL-AAZ6-01	14	2	21	0	1	0	2	0	0	0	5	0	1	1	0	0	5	0	2	0	0	0	5	0	0	0	5	0	24	2	15	1	2	0	1	4	1	0	4	1	1	0	1	1	0	0	1	0	0
TCGA-UU-A93S-01	7	0	4	1	0	0	14	1	2	0	1	3	1	0	2	6	10	0	5	0	3	0	4	7	1	0	4	2	2	0	2	3	3	0	3	0	13	0	5	6	2	0	8	0	33	0	2	2	0
TCGA-V7-A7HQ-01	2	0	0	0	0	0	0	0	0	0	0	0	0	0	0	0	0	0	0	0	1	1	0	0	0	0	0	0	1	0	0	0	1	0	0	0	1	0	0	0	1	0	0	0	7	2	0	0	0
TCGA-W8-A86G-01	0	0	1	0	1	0	3	4	1	0	0	0	0	0	0	0	1	0	0	0	0	0	0	0	0	0	0	0	0	0	0	0	0	0	0	0	1	0	0	2	0	0	0	0	0	0	0	0	0
TCGA-WT-AB41-01	9	0	8	0	0	0	1	0	0	0	0	0	1	0	0	0	1	0	0	0	6	0	11	2	3	0	0	0	8	0	1	0	1	0	2	0	8	0	5	0	0	0	0	0	0	0	0	0	1
TCGA-WT-AB44-01	8	0	2	0	0	0	1	0	2	0	0	0	0	0	0	0	1	0	0	0	0	0	0	0	0	0	0	0	2	3	0	0	1	0	0	0	0	0	0	0	0	0	0	0	0	0	0	0	0
TCGA-XX-A899-01	0	0	0	0	0	0	0	1	0	0	0	0	0	0	0	0	0	0	0	0	0	0	0	0	0	0	0	0	0	0	0	0	1	0	0	1	3	0	0	0	0	0	0	0	0	0	0	0	0
TCGA-XX-A89A-01	1	0	8	1	1	0	0	2	2	0	0	0	1	0	0	0	1	0	0	0	0	0	0	0	0	0	0	0	0	0	0	1	0	0	0	0	1	0	0	2	1	0	0	1	0	0	0	1	0
TCGA-Z7-A8R5-01	2	3	0	0	2	0	3	0	0	0	0	0	2	0	0	0	0	0	0	0	0	1	0	0	1	0	0	1	0	0	0	0	0	0	0	0	0	0	0	0	0	0	0	0	2	2	0	1	0
TCGA-Z7-A8R6-01	0	1	0	0	2	0	5	0	1	0	0	0	1	0	0	0	5	0	1	0	0	0	0	0	0	0	0	0	1	3	1	0	0	0	0	0	1	0	0	2	1	0	0	0	0	0	0	0	1
TCGA-2W-A8YY-01	0	0	0	0	0	0	0	0	0	0	0	0	1	0	0	0	0	0	0	0	0	0	0	0	0	0	0	0	4	0	0	0	0	0	0	0	0	0	1	0	0	0	0	0	1	0	0	0	0
TCGA-4J-AA1J-01	1	0	1	0	0	0	1	2	2	0	0	0	8	0	1	1	1	0	1	0	3	0	1	1	0	0	0	0	8	0	1	2	1	0	2	0	8	0	0	1	1	0	5	0	8	0	0	2	0
TCGA-BI-A0VR-01	0	0	0	0	0	0	0	1	1	0	0	0	0	0	0	0	1	2	0	0	0	0	1	0	0	0	0	0	1	1	0	0	1	0	0	0	0	0	0	0	0	0	0	0	0	1	0	1	0
TCGA-BI-A0VS-01	0	1	1	0	2	0	3	0	0	0	0	0	2	0	1	0	0	0	1	0	2	0	3	0	1	0	0	0	2	1	0	0	1	0	2	0	1	2	0	1	1	0	2	3	0	0	1	1	0
TCGA-BI-A20A-01	0	0	0	0	0	0	0	0	1	0	1	2	3	0	0	1	0	0	0	0	3	0	3	1	1	0	0	0	2	0	4	0	0	0	0	0	0	0	0	0	1	0	0	1	5	0	1	0	0
TCGA-C5-A0TN-01	2	0	0	1	1	1	0	3	4	0	0	3	6	1	2	3	6	0	0	0	5	0	3	3	0	0	0	0	3	0	0	0	0	0	1	0	7	0	0	0	0	0	2	1	0	0	0	1	1
TCGA-C5-A1BE-01	0	0	0	0	0	0	0	0	0	0	0	0	1	0	0	0	2	0	0	0	1	0	3	0	2	0	0	0	1	0	1	0	1	0	5	1	2	0	1	0	1	0	0	0	0	0	0	0	0
TCGA-C5-A1BF-01	1	0	0	0	0	0	1	0	0	0	0	0	2	1	0	0	4	0	0	0	1	0	0	0	0	0	0	0	1	0	0	0	0	0	0	0	1	0	2	0	0	0	2	2	0	0	0	0	0
TCGA-C5-A1BI-01	0	0	0	0	0	0	0	1	0	0	0	0	1	1	0	0	2	2	0	0	1	1	2	0	1	2	0	0	0	0	0	0	0	0	0	0	0	0	0	0	0	0	1	0	0	1	0	0	0
TCGA-C5-A1BJ-01	0	0	0	0	1	0	6	1	0	0	0	0	0	0	0	0	1	0	0	0	0	0	0	1	3	0	0	0	1	0	1	0	0	0	1	0	2	3	0	0	0	0	0	0	1	0	0	0	2
TCGA-C5-A1BK-01	1	0	1	0	3	1	3	7	2	0	0	0	3	0	0	0	2	0	0	0	2	0	4	0	0	0	0	0	3	0	1	1	0	0	0	0	2	0	0	0	1	0	0	0	2	0	0	0	0
TCGA-C5-A1BL-01	1	0	0	0	1	0	1	1	0	0	0	0	1	0	0	0	4	0	0	0	3	0	8	0	1	0	0	0	2	0	0	0	0	0	1	2	1	0	1	0	1	0	1	0	1	0	0	0	1
TCGA-C5-A1BM-01	2	0	3	0	0	0	1	0	0	0	0	0	2	0	1	0	4	0	0	0	2	0	3	0	0	0	1	0	0	0	0	0	0	0	0	0	1	0	2	0	1	0	0	0	1	0	0	0	0
TCGA-C5-A1BN-01	0	0	4	2	2	0	4	1	0	0	1	0	7	0	4	2	3	0	0	0	1	0	0	1	6	0	0	0	3	0	0	0	2	0	0	0	5	0	0	0	0	0	0	0	4	0	1	2	1
TCGA-C5-A1M5-01	0	0	0	0	1	0	0	0	0	0	0	0	1	0	1	0	0	0	0	0	1	1	10	0	0	0	0	0	1	0	0	0	0	0	0	0	2	0	1	0	1	0	0	0	1	0	0	0	1
TCGA-C5-A1M6-01	0	0	0	0	1	0	0	2	0	0	1	0	0	0	1	2	0	1	0	1	0	0	1	0	0	0	0	0	3	1	0	0	0	0	2	1	0	1	0	0	0	0	0	0	0	0	0	1	0
TCGA-C5-A1M7-01	1	0	2	0	0	0	0	1	1	0	0	0	0	0	0	1	2	0	0	2	0	0	1	2	1	0	0	0	1	0	1	0	0	0	2	1	1	0	1	1	0	0	0	0	0	0	0	1	0
TCGA-C5-A1M8-01	1	1	0	2	2	0	0	3	1	0	0	2	14	1	0	0	6	0	0	0	2	0	3	1	0	0	0	0	0	0	1	2	2	0	0	2	10	0	0	3	4	0	0	0	3	0	0	0	4
TCGA-C5-A1M9-01	1	0	0	0	0	0	1	0	0	0	0	0	3	0	1	0	0	0	0	0	1	0	0	2	1	0	1	2	5	0	0	5	1	1	0	0	1	2	0	0	0	0	0	0	3	0	0	3	1
TCGA-C5-A1ME-01	3	0	0	0	1	0	0	0	0	0	1	0	0	0	1	0	2	0	0	0	2	0	0	1	0	0	0	0	2	0	1	0	1	0	22	0	0	0	3	5	1	0	2	0	8	0	1	0	1
TCGA-C5-A1MF-01	3	0	1	0	2	0	5	0	0	0	0	0	1	0	2	0	1	0	0	0	1	1	14	0	3	0	4	0	9	1	5	1	1	0	0	0	2	0	0	0	0	0	1	0	0	0	0	0	0
TCGA-C5-A1MH-01	0	0	0	0	3	0	0	1	0	0	0	0	0	1	0	0	0	0	0	0	1	0	2	0	2	0	0	0	1	0	0	0	0	0	0	0	0	1	0	0	0	0	0	0	0	0	0	0	0
TCGA-C5-A1MI-01	2	1	0	0	5	0	6	0	3	0	1	4	4	0	0	2	1	2	0	0	3	1	0	5	3	1	0	0	2	3	0	0	2	0	0	0	4	1	0	0	0	0	0	0	2	0	3	0	2
TCGA-C5-A1MJ-01	1	0	0	0	1	0	0	2	2	0	0	1	1	0	0	0	3	0	0	3	2	0	0	3	0	0	0	0	1	0	0	0	0	0	0	0	1	0	0	0	0	0	0	0	1	0	0	0	0
TCGA-C5-A1MK-01	0	0	0	0	0	0	0	1	1	0	0	0	0	0	0	0	0	0	0	0	0	0	0	1	1	0	0	0	0	0	0	0	0	0	0	0	0	0	0	0	0	0	0	0	0	0	0	0	0
TCGA-C5-A1ML-01	0	0	0	0	1	0	2	0	0	0	0	0	0	0	0	0	5	0	0	0	0	0	3	0	0	0	0	0	1	2	0	0	1	0	1	0	0	0	1	0	0	0	0	0	1	0	2	0	1
TCGA-C5-A1MN-01	0	1	0	1	0	0	0	0	3	0	0	2	2	0	0	3	9	0	0	0	0	0	2	1	0	0	0	0	2	0	1	1	2	0	9	0	1	0	0	0	3	0	1	4	1	0	0	2	4
TCGA-C5-A1MP-01	0	0	0	0	2	1	3	0	1	1	1	0	0	1	0	0	3	4	0	0	2	0	3	0	1	0	0	0	0	0	0	1	3	0	4	0	0	1	0	0	0	0	0	0	0	1	0	0	0
TCGA-C5-A2LS-01	0	0	0	0	0	0	2	0	0	0	0	0	0	0	0	0	2	0	0	0	0	0	1	0	0	0	0	0	0	0	0	0	0	0	0	0	0	0	0	0	0	0	0	0	0	0	0	0	0
TCGA-C5-A2LT-01	1	1	0	0	0	1	0	0	3	0	0	4	1	2	0	0	2	0	0	0	0	0	3	0	0	0	0	0	8	1	0	0	0	0	2	1	1	0	0	0	0	0	0	0	0	3	0	2	0
TCGA-C5-A2LV-01	1	0	0	0	0	1	0	1	1	0	1	1	5	0	0	1	1	2	1	1	0	0	1	2	0	0	0	0	3	4	0	0	0	0	0	0	0	0	0	1	3	1	0	3	1	3	1	0	0
TCGA-C5-A2LX-01	0	1	0	0	0	0	3	1	0	1	1	2	0	0	2	1	2	3	0	0	1	0	3	2	1	1	0	0	3	4	0	0	0	1	2	0	0	0	1	0	1	1	0	2	3	0	1	2	0
TCGA-C5-A2LY-01	2	0	1	1	1	0	0	2	1	0	0	0	7	0	2	1	0	0	0	0	0	0	5	0	0	0	0	0	1	0	0	0	2	1	0	0	1	0	0	0	0	0	1	0	0	0	0	0	1
TCGA-C5-A2M1-01	1	0	0	0	0	0	0	0	0	0	0	0	1	0	0	0	0	0	0	0	1	0	0	0	0	0	0	0	1	0	1	0	0	0	1	0	1	0	0	0	0	0	0	0	2	0	0	0	1
TCGA-C5-A2M2-01	1	0	0	0	0	0	0	0	0	0	2	0	7	0	6	0	0	0	0	0	0	0	3	0	0	0	0	0	2	0	0	0	0	0	0	0	1	0	0	0	1	0	0	0	1	0	0	0	0
TCGA-C5-A3HF-01	0	0	0	0	0	0	0	1	0	0	0	0	0	0	0	0	0	0	0	0	1	0	0	1	0	0	0	0	0	0	0	0	0	0	0	0	2	0	0	1	0	0	0	0	6	0	0	4	0
TCGA-C5-A7CG-01	2	0	0	0	0	0	0	0	0	0	0	0	1	1	0	0	0	0	0	0	0	0	0	0	0	0	0	0	0	0	0	0	0	0	0	0	0	0	0	0	2	2	0	0	1	2	0	0	3
TCGA-C5-A7CH-01	2	1	2	1	0	0	0	1	0	0	0	1	2	1	0	0	1	2	1	0	0	2	1	0	2	2	0	0	1	4	6	0	3	0	0	0	1	0	0	0	0	0	2	0	1	3	3	0	2
TCGA-C5-A7CJ-01	0	0	0	0	0	0	0	1	0	0	0	0	1	0	1	0	3	0	0	0	1	0	1	3	0	0	0	0	1	0	0	0	0	0	1	0	2	0	0	0	0	0	0	0	1	0	1	0	2
TCGA-C5-A7CK-01	1	0	0	0	1	0	0	2	0	0	0	0	3	1	1	0	7	1	0	0	3	0	10	1	0	0	0	0	3	1	0	0	0	0	0	0	0	0	0	0	2	0	1	0	5	0	0	0	3
TCGA-C5-A7CL-01	1	0	1	0	1	0	7	0	0	0	0	0	2	0	0	0	5	0	0	0	1	0	2	0	2	0	0	0	4	0	2	0	0	0	1	0	1	0	1	0	1	0	0	0	0	0	0	0	0
TCGA-C5-A7CM-01	2	0	2	0	0	0	0	0	3	0	0	0	1	0	0	0	0	0	0	0	2	1	2	0	2	0	0	0	3	0	1	0	0	0	9	2	1	0	0	0	2	0	0	0	2	0	0	0	0
TCGA-C5-A7CO-01	1	0	0	0	10	0	0	3	9	0	0	0	5	0	0	0	11	0	0	0	11	1	5	5	0	0	0	0	35	2	0	0	9	0	8	1	16	0	17	0	7	0	1	0	29	0	0	0	10
TCGA-C5-A7UC-01	0	0	0	0	1	0	0	0	0	0	0	0	0	0	0	0	0	0	0	0	1	0	1	0	2	0	0	0	0	0	1	0	0	0	1	1	5	0	0	0	1	0	0	0	0	0	0	0	0
TCGA-C5-A7UE-01	0	0	0	0	0	0	0	0	1	0	0	0	2	1	0	0	12	0	0	0	1	1	4	0	0	0	0	0	0	0	0	0	1	0	2	0	0	1	0	0	1	0	6	3	0	0	0	1	1
TCGA-C5-A7UH-01	1	1	0	0	0	1	0	0	2	0	2	1	9	2	5	2	4	0	1	3	8	0	11	12	1	1	0	0	2	3	0	0	0	0	8	1	2	1	0	2	0	0	0	0	8	0	1	0	0
TCGA-C5-A7UI-01	4	0	1	0	4	0	7	0	1	0	0	0	3	0	1	0	11	0	1	0	0	0	1	0	3	0	0	0	0	0	0	0	0	0	0	0	3	0	0	0	1	0	2	0	9	0	0	0	1
TCGA-C5-A7X3-01	0	0	1	0	1	0	0	0	0	0	1	1	0	0	0	1	0	0	1	0	0	0	1	0	0	0	0	0	0	1	1	0	0	0	1	0	0	1	0	0	0	0	0	0	3	1	1	0	0
TCGA-C5-A7X5-01	15	0	16	2	2	0	1	0	5	0	9	0	2	0	19	1	7	0	1	0	0	0	7	2	2	0	0	3	9	1	3	2	0	0	0	0	2	0	6	0	2	0	6	1	3	0	0	0	1
TCGA-C5-A7X8-01	0	0	0	0	0	0	0	1	2	0	2	3	0	0	0	1	5	0	0	0	0	0	3	0	2	0	0	0	4	0	0	0	2	0	3	0	0	0	0	1	0	0	0	0	0	0	1	2	0
TCGA-C5-A7XC-01	1	0	1	0	3	1	0	3	1	0	2	2	8	0	1	0	0	0	0	0	3	0	5	1	1	0	0	0	4	1	16	2	3	0	0	3	1	0	2	4	1	0	2	0	11	1	1	0	0
TCGA-C5-A8XH-01	4	0	2	1	3	0	2	4	1	0	2	3	4	0	2	1	1	1	0	0	0	0	1	0	1	0	0	1	4	1	0	0	1	0	2	0	3	0	0	0	6	1	3	3	2	1	4	4	0
TCGA-C5-A8XI-01	0	0	0	0	0	0	1	0	0	0	0	0	4	1	0	0	1	0	0	1	1	0	1	2	0	0	0	0	2	0	0	3	0	0	0	0	1	3	1	0	0	0	0	0	0	1	0	0	2
TCGA-C5-A8XJ-01	1	0	0	0	0	0	0	0	1	0	0	0	3	0	0	0	9	0	0	0	0	0	0	0	0	0	0	0	2	0	0	0	0	0	1	0	0	0	0	0	3	0	0	0	1	0	0	0	0
TCGA-C5-A8XK-01	2	0	0	1	4	0	0	5	2	0	0	2	2	2	0	3	0	0	1	1	0	0	0	1	4	0	1	0	3	0	0	3	0	0	1	0	1	0	0	2	1	0	0	1	0	1	0	1	2
TCGA-C5-A8YQ-01	25	3	3	19	0	0	0	1	2	0	14	0	3	0	0	0	3	0	0	0	1	0	2	0	1	0	0	0	0	0	3	0	0	0	0	0	1	0	0	0	0	0	0	0	3	0	0	0	0
TCGA-C5-A8YR-01	3	0	3	0	1	0	4	0	0	0	4	0	15	0	10	2	1	0	0	0	1	0	0	0	2	0	1	0	3	0	0	0	1	0	12	0	4	0	1	0	0	0	0	0	4	0	0	0	0
TCGA-C5-A8YT-01	0	0	0	0	0	0	0	0	0	0	0	0	0	0	0	0	0	0	0	0	0	0	0	0	0	0	0	0	0	0	0	0	1	0	0	0	0	0	0	0	0	0	0	0	0	0	0	0	0
TCGA-C5-A8ZZ-01	0	0	0	0	0	0	0	0	0	0	0	0	0	0	0	0	9	0	5	0	9	0	24	0	2	0	0	0	3	0	0	0	1	0	0	0	1	0	0	0	1	0	0	0	0	0	0	0	1
TCGA-C5-A907-01	3	0	0	0	1	0	0	0	0	0	1	0	2	0	0	0	4	0	0	0	2	0	1	0	0	0	1	0	5	0	3	0	1	0	5	1	2	0	2	0	1	0	0	0	1	0	2	0	0
TCGA-DG-A2KH-01	2	0	2	2	1	0	0	2	1	0	0	4	1	0	0	0	0	0	0	0	0	0	0	1	0	0	0	0	3	0	0	0	2	0	0	2	1	0	0	2	1	0	1	0	3	0	0	0	0
TCGA-DG-A2KJ-01	1	0	2	2	1	0	0	0	2	0	1	3	2	0	1	4	1	2	0	0	0	1	2	0	0	0	0	0	5	0	0	0	0	0	0	1	9	1	1	8	4	2	7	4	4	4	14	1	0
TCGA-DG-A2KK-01	0	0	0	0	2	0	0	0	0	0	0	0	0	0	0	0	0	0	0	0	1	0	4	0	2	0	0	0	1	0	1	0	0	0	0	0	0	0	0	0	3	0	0	0	3	0	0	0	0
TCGA-DG-A2KL-01	1	0	0	1	0	0	0	1	0	0	0	0	1	0	0	1	1	0	0	1	0	0	3	0	1	0	0	0	2	0	0	0	0	0	0	0	0	0	0	1	10	1	0	2	1	0	0	0	0
TCGA-DG-A2KM-01	0	0	0	0	0	0	0	0	1	0	0	0	1	1	1	0	1	2	0	0	0	0	0	1	2	2	0	0	0	1	0	0	0	0	0	0	0	0	0	0	0	0	0	0	0	0	0	0	0
TCGA-DR-A0ZL-01	1	0	0	0	4	0	8	0	1	0	0	0	3	0	1	1	3	0	0	0	0	0	2	0	4	0	0	0	1	0	0	0	1	0	0	1	1	0	0	0	1	0	1	0	2	0	0	2	4
TCGA-DR-A0ZM-01	1	0	0	0	2	0	5	0	0	0	0	0	0	0	0	0	0	0	0	0	0	0	0	0	0	0	0	0	0	0	0	0	0	0	0	0	0	0	0	1	0	0	0	0	0	0	0	0	0
TCGA-DS-A0VK-01	0	0	0	0	2	0	0	0	0	0	0	0	0	0	0	0	10	0	0	0	1	0	3	3	3	0	0	2	0	0	0	0	0	0	0	0	9	0	0	0	5	0	0	0	1	0	0	0	0
TCGA-DS-A0VL-01	1	0	0	0	0	0	0	1	0	0	0	0	2	0	0	0	2	0	0	0	0	0	8	0	3	0	1	0	3	0	0	0	0	0	2	1	3	2	0	0	0	0	0	0	1	0	1	0	0
TCGA-DS-A0VM-01	6	0	1	0	2	0	3	0	5	0	0	0	12	0	0	0	5	0	0	0	0	0	1	0	3	0	0	0	3	0	2	0	5	0	1	2	9	0	0	0	5	0	0	0	6	0	1	0	1
TCGA-DS-A0VN-01	2	1	1	1	0	1	0	0	4	3	0	0	7	5	0	1	3	0	0	0	1	1	2	0	0	0	0	0	2	3	0	2	0	0	0	0	0	0	1	2	0	0	0	0	0	0	1	2	1
TCGA-DS-A3LQ-01	0	2	0	0	1	0	1	1	3	1	1	5	6	6	3	2	0	1	1	2	5	2	16	0	1	2	0	0	0	1	5	2	2	0	3	1	3	2	0	1	2	2	0	1	3	6	2	3	0
TCGA-DS-A5RQ-01	0	0	0	0	1	0	0	0	0	0	0	0	1	0	0	0	3	0	0	0	1	0	2	0	6	0	1	0	4	0	0	0	0	0	0	0	2	0	0	0	0	0	0	0	1	0	0	0	0
TCGA-DS-A7WF-01	0	0	1	0	0	0	0	0	0	0	0	0	0	0	0	0	0	0	0	0	0	0	0	0	0	0	0	0	1	0	0	0	0	0	0	0	2	0	0	0	0	0	0	0	2	0	0	0	0
TCGA-DS-A7WH-01	0	0	0	0	1	0	2	0	1	1	4	1	1	1	0	0	0	0	0	1	0	0	1	0	0	0	0	0	1	0	0	0	0	0	0	0	0	0	2	0	0	0	2	1	2	0	2	0	0
TCGA-DS-A7WI-01	3	1	8	1	0	0	3	0	1	0	1	0	16	0	7	1	1	2	0	0	0	0	3	2	2	1	0	0	3	4	0	0	0	0	0	0	1	0	0	0	1	0	0	2	1	2	0	0	0
TCGA-EA-A1QS-01	0	0	0	0	2	0	0	0	0	0	0	0	1	1	0	1	0	0	0	0	0	0	3	0	0	0	0	0	2	3	1	1	0	0	0	1	1	2	0	0	0	0	0	0	0	0	0	1	0
TCGA-EA-A1QT-01	2	0	1	3	0	0	1	2	6	1	0	7	22	0	1	7	1	0	0	1	2	0	10	0	3	0	2	1	4	0	0	0	3	0	0	1	17	0	0	0	0	0	0	0	9	0	5	1	3
TCGA-EA-A3HQ-01	3	0	7	0	3	0	2	2	1	1	0	0	2	2	0	0	3	4	0	0	0	0	3	0	0	0	0	0	1	0	0	0	1	1	0	0	0	1	0	0	0	0	0	0	1	2	0	0	0
TCGA-EA-A3HR-01	3	2	3	1	0	0	0	1	0	0	0	0	4	0	0	1	1	0	1	0	0	0	4	0	1	0	1	0	2	0	1	0	0	0	0	0	0	0	1	0	0	0	0	0	0	0	0	0	0
TCGA-EA-A3HS-01	0	0	0	0	0	0	1	0	0	0	0	0	2	0	0	0	9	0	0	0	1	0	2	0	7	0	0	0	1	0	1	0	2	0	0	0	0	0	0	0	0	0	0	0	3	0	0	0	0
TCGA-EA-A3HT-01	1	0	1	2	0	0	0	1	1	0	0	0	4	0	0	0	0	0	0	0	0	0	2	0	0	0	0	0	3	0	1	1	0	0	0	0	0	0	0	0	1	0	1	0	0	0	0	0	1
TCGA-EA-A3QD-01	0	0	0	0	3	0	0	0	0	0	0	0	4	0	1	0	3	0	0	0	0	0	0	1	0	0	0	0	1	0	0	0	0	0	0	0	0	0	0	0	1	0	0	0	0	0	0	0	0
TCGA-EA-A3QE-01	0	1	2	0	0	0	0	0	0	0	0	0	1	1	0	0	2	2	0	0	1	1	0	0	0	0	0	0	0	0	1	0	0	0	0	0	1	1	1	0	0	1	0	0	0	1	0	0	0
TCGA-EA-A3Y4-01	0	0	1	0	0	0	1	0	0	0	0	0	0	0	1	0	0	0	0	0	1	0	1	0	3	0	0	0	1	0	1	0	0	0	1	0	4	0	1	0	0	0	0	0	0	0	0	0	0
TCGA-EA-A410-01	0	0	0	0	2	0	0	0	1	0	0	0	1	0	0	0	2	0	0	0	0	0	0	0	0	0	0	0	0	0	0	0	0	0	0	0	0	0	0	0	0	0	0	0	0	0	0	0	0
TCGA-EA-A411-01	1	3	3	0	1	0	1	1	0	0	0	0	10	3	0	1	5	0	0	0	0	0	1	0	2	0	0	0	7	0	0	4	2	0	0	0	5	0	0	1	0	0	0	0	1	0	0	2	1
TCGA-EA-A439-01	1	1	2	3	3	1	0	5	0	0	0	0	3	0	0	4	2	3	0	0	3	1	8	0	0	0	0	0	2	3	0	0	0	0	1	0	9	4	0	0	3	0	0	3	2	2	1	2	1
TCGA-EA-A43B-01	0	0	0	0	0	0	0	1	0	0	0	0	5	0	0	3	0	0	0	0	0	0	0	0	0	0	0	0	0	1	0	0	0	0	0	0	0	0	1	0	0	0	1	0	1	1	3	0	0
TCGA-EA-A5FO-01	2	0	0	0	3	0	0	0	1	0	0	0	0	0	0	0	1	0	0	0	0	0	1	0	0	0	0	0	0	0	0	0	0	0	0	0	0	0	0	0	0	0	0	0	0	0	0	0	0
TCGA-EA-A5O9-01	2	0	0	2	1	5	12	19	3	1	1	4	2	3	0	0	1	1	1	0	3	1	9	1	1	1	0	0	3	4	0	0	0	0	0	0	3	1	5	6	1	1	1	3	3	3	1	0	1
TCGA-EA-A5ZD-01	1	0	0	1	2	0	0	3	0	0	2	0	0	0	0	0	2	0	1	0	0	0	1	0	0	0	0	0	3	0	2	0	1	0	0	0	2	0	0	0	0	0	0	1	1	0	1	0	0
TCGA-EA-A5ZE-01	0	0	0	0	0	0	1	0	0	0	0	0	1	0	0	0	1	0	0	0	0	0	6	0	2	2	0	0	4	5	0	0	2	0	0	0	1	0	1	0	0	0	0	0	0	0	1	0	0
TCGA-EA-A5ZF-01	1	0	0	1	2	0	5	1	3	0	0	3	6	2	0	3	3	0	0	0	1	0	3	0	0	0	0	0	0	2	1	0	0	0	1	0	1	0	0	0	4	0	4	0	1	2	1	0	0
TCGA-EA-A6QX-01	2	0	0	0	0	0	1	0	2	0	0	0	2	0	1	0	4	0	0	0	1	0	0	0	0	0	0	0	8	0	0	2	0	0	0	0	2	0	0	1	0	0	0	0	5	0	0	0	1
TCGA-EA-A78R-01	2	0	0	0	2	0	0	3	0	0	0	0	4	1	0	0	0	0	0	0	0	0	1	0	0	0	0	0	4	0	0	1	3	0	1	2	1	0	3	0	1	0	0	0	0	0	0	0	0
TCGA-EA-A97N-01	1	0	0	1	0	0	0	1	0	0	0	0	4	5	0	0	0	1	0	0	0	0	1	0	0	0	0	0	4	5	0	0	0	0	0	0	0	1	0	0	0	0	0	0	0	0	1	2	0
TCGA-EK-A2GZ-01	0	0	0	0	3	0	6	0	0	0	0	0	2	0	6	1	0	1	0	0	0	0	2	0	0	0	0	0	1	2	3	0	0	0	0	0	4	2	0	0	1	0	0	1	0	1	0	0	0
TCGA-EK-A2H0-01	13	0	5	1	0	0	4	4	0	0	1	0	3	0	1	0	4	0	0	0	1	0	0	0	1	0	1	0	1	0	0	0	1	0	2	0	5	0	0	0	0	0	1	0	2	0	2	0	2
TCGA-EK-A2H1-01	0	0	0	0	2	0	0	0	0	0	0	0	6	0	0	2	0	0	0	0	1	0	1	0	0	0	0	0	0	1	0	0	0	0	0	0	1	0	0	0	0	0	0	0	1	0	0	0	1
TCGA-EK-A2IP-01	0	0	0	0	0	0	0	0	0	0	0	0	3	0	0	0	1	0	5	0	0	0	0	1	0	0	0	0	0	0	0	0	0	0	0	0	3	0	0	0	0	0	0	0	0	0	0	0	0
TCGA-EK-A2PG-01	3	3	0	3	2	0	0	2	5	2	0	7	7	9	1	0	3	2	3	0	2	3	4	4	0	0	0	0	6	2	0	0	0	0	0	0	3	0	3	6	3	3	0	1	3	4	0	0	1
TCGA-EK-A2PI-01	1	2	0	0	0	0	1	0	2	0	0	2	3	0	1	3	1	0	0	0	0	1	4	1	0	0	2	0	3	0	0	4	1	0	2	0	2	0	0	0	4	1	3	0	1	2	0	0	0
TCGA-EK-A2PK-01	0	0	0	2	1	0	2	0	0	0	0	0	0	0	0	0	2	0	0	0	1	0	0	0	0	0	0	0	1	3	0	1	0	0	3	1	2	1	1	0	1	0	2	0	1	2	0	0	1
TCGA-EK-A2PL-01	1	0	1	0	2	0	2	1	0	0	0	0	1	0	0	0	2	0	0	1	1	0	0	2	0	0	1	0	1	0	0	0	1	0	4	0	6	0	0	0	6	0	3	4	2	0	1	2	0
TCGA-EK-A2PM-01	7	1	4	3	2	0	7	3	3	0	2	4	6	0	1	7	1	0	1	1	7	0	2	9	2	0	0	0	6	0	0	0	1	0	0	1	3	0	1	4	1	0	1	0	7	0	1	2	3
TCGA-EK-A2R7-01	3	0	1	2	2	1	6	0	0	0	0	0	0	0	0	0	9	0	0	0	1	0	2	0	2	0	0	0	1	0	0	0	1	0	5	0	3	0	1	0	2	0	0	0	5	0	0	0	0
TCGA-EK-A2R8-01	0	0	0	0	2	0	1	0	0	1	0	0	0	1	0	0	0	0	1	0	1	0	2	0	4	0	0	0	0	1	0	1	0	0	0	0	1	0	0	0	0	0	0	0	1	0	0	0	2
TCGA-EK-A2R9-01	0	0	0	0	0	0	0	0	0	0	0	0	0	0	0	0	0	0	0	0	2	0	11	0	0	0	0	0	0	0	0	0	0	0	0	0	1	0	0	0	0	0	0	0	1	0	0	0	1
TCGA-EK-A2RA-01	0	0	0	0	1	0	1	1	0	1	1	0	1	2	1	0	0	0	0	0	0	0	1	0	0	0	0	0	4	0	0	0	1	0	3	1	1	2	0	2	0	0	0	0	0	1	1	1	1
TCGA-EK-A2RB-01	3	0	0	0	0	0	0	0	0	0	0	0	4	0	0	0	2	0	1	0	0	0	1	0	1	0	1	0	1	0	0	0	0	0	0	0	0	0	0	0	2	0	0	0	5	0	1	0	0
TCGA-EK-A2RC-01	2	0	0	0	1	0	0	0	2	0	0	0	0	0	0	0	3	0	0	0	1	0	2	0	0	0	0	0	2	0	1	0	0	0	1	0	1	0	0	0	4	0	0	0	4	0	1	0	1
TCGA-EK-A2RD-01	1	0	1	0	0	0	0	0	1	0	0	0	10	0	4	0	1	0	2	0	0	0	1	0	3	0	0	0	1	0	0	0	1	0	0	0	3	0	0	0	0	0	0	0	1	0	1	0	1
TCGA-EK-A2RE-01	0	0	1	0	0	0	0	0	0	0	0	0	0	0	0	0	5	0	0	0	1	0	0	0	0	0	0	0	2	0	4	0	1	0	0	0	1	0	0	0	0	0	1	0	0	0	1	0	0
TCGA-EK-A2RJ-01	0	1	0	1	0	0	2	1	0	0	0	1	0	1	0	0	1	0	0	0	0	1	0	0	4	2	0	0	4	5	0	0	0	0	1	0	1	1	0	0	1	0	0	1	0	0	0	0	0
TCGA-EK-A2RK-01	0	0	0	0	0	0	0	1	0	0	0	0	0	0	0	1	0	0	1	1	2	0	1	4	0	0	0	0	1	0	0	0	0	0	1	0	3	0	0	0	0	1	0	0	1	0	0	1	0
TCGA-EK-A2RL-01	0	0	1	0	4	0	5	0	2	0	0	0	1	0	0	0	1	0	0	0	2	0	3	0	0	0	0	0	2	0	2	0	0	0	0	0	1	0	0	0	0	0	0	0	1	0	0	0	2
TCGA-EK-A2RM-01	2	0	1	1	1	0	8	4	1	0	3	1	6	1	3	9	4	0	0	3	1	0	5	0	0	0	0	0	3	0	5	0	0	0	0	1	9	0	0	5	0	0	1	1	4	0	0	2	0
TCGA-EK-A2RN-01	0	0	2	0	2	0	3	0	4	0	0	0	1	0	0	0	4	0	1	0	4	0	5	0	0	0	0	0	7	0	0	0	0	0	0	0	1	0	2	0	1	0	1	0	7	0	0	0	0
TCGA-EK-A2RO-01	0	0	3	0	0	0	0	0	1	0	0	0	0	0	0	0	2	1	2	1	1	2	5	0	0	0	0	0	2	0	0	0	0	0	0	0	3	0	1	0	0	0	0	0	3	1	1	0	1
TCGA-EK-A3GJ-01	1	0	0	0	1	0	0	0	0	0	1	0	5	0	1	0	0	0	0	0	0	0	5	1	0	0	0	0	3	0	0	0	0	0	0	0	1	0	0	0	1	0	0	2	1	2	0	0	1
TCGA-EK-A3GK-01	2	0	0	0	1	0	2	0	0	0	0	0	4	0	0	0	0	0	0	0	0	0	0	0	5	0	0	0	2	0	2	0	0	0	1	0	5	0	0	0	0	0	0	0	1	0	0	0	0
TCGA-EK-A3GM-01	1	0	0	0	1	0	5	0	1	0	2	1	0	0	4	0	0	0	1	1	0	0	2	1	1	0	0	0	8	2	0	0	0	0	3	0	1	0	0	0	0	0	0	0	1	0	0	0	1
TCGA-EK-A3GN-01	0	0	0	1	2	0	7	1	1	0	0	0	0	0	0	0	2	3	1	0	0	1	3	2	1	1	0	0	3	1	0	0	0	0	4	0	4	0	1	1	0	0	0	0	2	1	0	0	0
TCGA-EX-A1H5-01	1	0	0	1	2	0	0	3	0	0	0	0	1	0	0	2	3	0	0	0	0	0	1	0	2	0	0	0	1	0	0	0	1	1	6	1	1	0	0	0	0	0	0	0	0	0	0	1	0
TCGA-EX-A1H6-01	0	0	0	0	0	0	0	0	0	0	1	0	1	0	0	0	0	0	0	0	2	0	0	0	0	0	0	0	0	0	0	0	0	0	0	0	0	0	0	0	0	0	0	0	2	0	0	0	0
TCGA-EX-A3L1-01	0	0	0	0	1	0	0	2	2	0	0	0	1	0	1	0	2	0	0	1	0	0	0	1	0	0	0	0	2	3	0	0	0	0	0	1	0	0	0	0	1	0	0	0	0	0	0	0	0
TCGA-EX-A69L-01	2	2	0	4	1	1	0	2	0	0	0	0	3	0	0	0	1	0	0	0	1	0	3	1	0	0	0	0	2	0	0	0	0	0	0	0	1	0	0	2	0	0	0	0	1	0	0	0	1
TCGA-EX-A69M-01	0	0	0	0	1	0	2	0	2	0	1	0	0	0	0	0	1	0	0	0	1	0	1	0	3	0	0	0	0	0	0	0	1	0	0	0	0	0	2	0	0	0	1	0	0	0	0	0	0
TCGA-EX-A8YF-01	0	0	0	0	1	0	1	1	1	0	0	0	3	0	0	0	0	0	0	0	0	0	0	0	2	0	0	0	5	0	0	0	1	0	2	0	0	0	0	1	0	0	0	0	4	0	0	0	1
TCGA-FU-A23K-01	0	0	0	0	0	0	0	0	0	0	0	0	0	0	0	0	3	0	0	0	0	0	0	0	0	0	0	0	0	0	0	0	0	0	0	0	1	0	0	0	0	0	1	0	4	0	0	0	0
TCGA-FU-A23L-01	0	0	1	1	0	0	7	0	1	0	2	0	1	2	0	0	4	0	0	0	0	0	4	0	3	0	0	0	1	0	2	0	0	0	1	0	1	0	0	0	1	0	3	0	2	2	4	2	0
TCGA-FU-A2QG-01	0	0	0	0	0	0	0	0	2	0	3	0	1	0	0	0	1	0	0	1	0	0	0	1	1	0	0	0	6	0	0	0	0	0	0	0	10	0	1	3	1	0	0	0	1	0	0	2	0
TCGA-FU-A3EO-01	2	0	0	0	0	0	2	0	0	0	0	0	1	0	0	0	0	0	1	0	0	0	1	0	0	0	0	0	2	0	0	0	0	0	0	0	0	0	1	0	0	0	0	0	0	0	0	0	3
TCGA-FU-A3HY-01	1	0	0	0	2	0	0	1	0	0	1	0	5	0	1	1	7	0	0	0	4	0	0	4	1	1	0	0	2	0	0	3	1	0	2	0	1	1	0	0	0	0	0	0	5	0	0	0	0
TCGA-FU-A3HZ-01	0	0	1	0	3	0	1	0	0	0	0	0	0	0	0	0	2	0	1	0	0	0	0	0	1	0	0	0	4	0	0	0	1	0	0	0	1	0	0	0	1	0	1	0	0	0	0	0	1
TCGA-FU-A3NI-01	3	0	5	1	2	0	3	3	3	1	0	0	5	0	1	3	5	0	0	0	0	1	2	0	0	0	0	0	1	0	0	0	1	0	2	0	3	0	0	0	1	0	0	0	0	0	0	1	2
TCGA-FU-A3TQ-01	0	0	1	0	0	0	0	0	1	0	0	0	2	0	1	0	0	0	0	0	0	0	0	0	0	0	0	0	0	0	0	0	0	0	0	0	0	0	0	0	0	0	0	0	0	0	1	0	0
TCGA-FU-A3TX-01	0	0	1	0	1	0	0	0	1	0	0	0	3	0	0	0	1	0	0	0	0	0	0	1	0	0	0	0	0	0	0	1	0	0	0	0	1	0	0	0	3	0	0	0	4	0	0	0	0
TCGA-FU-A3WB-01	0	0	0	0	0	0	0	0	0	0	0	0	3	1	0	0	1	0	1	0	0	0	1	0	0	0	0	0	0	0	0	0	0	0	0	0	2	0	0	0	0	0	0	0	0	0	0	0	1
TCGA-FU-A3YQ-01	0	0	0	0	1	0	1	0	0	0	0	0	0	0	0	0	0	1	0	0	0	0	0	1	1	0	0	0	1	0	0	0	0	0	0	0	0	0	0	0	0	0	0	0	0	1	0	0	1
TCGA-FU-A40J-01	0	1	0	1	1	0	1	1	1	0	0	0	6	0	0	0	1	0	1	0	0	0	1	0	0	0	0	0	1	0	0	0	0	0	0	0	1	1	0	0	0	0	0	0	1	0	0	0	0
TCGA-FU-A5XV-01	0	0	0	0	0	0	0	0	0	0	0	0	0	0	0	0	5	0	0	0	0	1	2	0	2	0	0	0	1	0	0	0	0	0	1	0	5	0	0	0	0	0	0	0	2	0	0	2	0
TCGA-FU-A770-01	0	0	0	0	0	0	0	0	0	0	0	0	1	1	1	0	1	0	0	0	1	0	0	0	0	0	0	0	1	0	0	0	0	0	0	0	4	0	0	0	1	0	0	0	0	0	0	0	1
TCGA-GH-A9DA-01	1	0	1	0	1	0	0	0	2	0	0	0	1	0	0	0	1	0	1	0	4	0	6	0	0	0	0	0	5	0	0	1	0	0	1	0	1	0	2	0	1	0	0	0	1	0	0	0	1
TCGA-HG-A2PA-01	4	0	0	1	2	0	5	0	0	0	0	0	1	0	0	0	3	0	0	0	2	0	3	0	0	0	0	0	0	0	0	0	1	0	2	0	3	0	0	0	4	0	9	1	0	0	0	0	0
TCGA-HG-A9SC-01	1	0	0	0	0	1	3	0	1	0	0	0	4	0	6	0	1	0	1	0	0	0	3	0	10	1	0	0	7	0	6	0	0	0	4	0	7	0	1	0	1	0	0	0	1	0	3	0	0
TCGA-HM-A3JJ-01	2	1	0	2	0	1	0	1	0	0	0	0	2	3	0	1	0	1	0	0	2	1	6	2	0	0	0	0	2	3	0	0	0	0	1	0	2	3	0	1	0	0	0	0	1	0	0	2	1
TCGA-HM-A3JK-01	1	0	1	1	0	0	1	1	0	0	0	0	1	0	0	0	1	0	0	2	1	0	2	0	0	0	0	0	0	0	0	0	0	0	0	0	1	0	0	0	0	0	0	0	2	0	0	0	1
TCGA-HM-A6W2-01	3	0	4	0	2	0	6	0	1	0	4	0	9	0	10	0	6	0	3	0	12	0	9	0	6	2	6	0	4	0	3	0	1	0	0	0	4	0	3	0	3	0	3	0	6	0	1	0	4
TCGA-IR-A3L7-01	0	0	0	0	0	0	2	0	1	0	0	0	4	0	1	0	1	0	0	0	0	0	1	0	0	0	0	0	0	0	1	0	0	0	0	0	0	0	0	0	0	0	0	0	0	1	0	0	1
TCGA-IR-A3LA-01	3	0	1	0	0	0	0	0	0	0	1	0	0	0	2	0	1	0	0	1	0	0	1	0	2	0	0	0	5	1	8	2	0	0	0	0	0	1	1	1	2	0	0	0	2	0	3	0	0
TCGA-IR-A3LB-01	3	0	0	2	3	0	1	5	2	0	1	1	7	0	2	6	4	0	0	2	2	0	1	4	1	0	0	1	8	0	1	3	1	0	2	2	5	0	1	4	0	0	1	0	4	0	0	4	1
TCGA-IR-A3LC-01	0	0	2	0	1	0	2	0	2	1	4	0	0	0	1	0	3	1	0	0	0	0	1	0	0	0	0	0	1	0	0	0	0	0	1	0	2	0	0	0	0	0	0	0	5	0	0	0	0
TCGA-IR-A3LF-01	3	0	0	0	1	0	0	0	0	0	0	0	1	0	0	0	1	0	0	0	1	0	0	0	0	0	0	0	0	1	0	1	1	0	0	0	0	0	0	0	0	0	1	1	0	0	0	0	0
TCGA-IR-A3LH-01	1	0	0	0	1	0	2	0	0	0	0	0	2	0	1	0	2	0	0	0	5	0	9	0	4	1	0	0	1	0	0	2	0	0	0	1	2	0	0	0	0	0	0	0	2	0	2	1	2
TCGA-IR-A3LI-01	2	0	0	0	1	0	3	0	1	0	1	0	2	0	1	0	1	0	0	0	1	0	2	0	0	0	0	0	0	0	0	0	0	0	0	0	0	0	0	0	1	0	1	0	1	0	2	0	0
TCGA-IR-A3LK-01	0	0	0	0	2	0	0	2	3	0	0	0	6	0	0	0	8	0	1	0	3	0	0	0	0	0	0	0	2	0	2	0	2	0	4	1	0	0	1	0	0	0	0	0	0	0	0	0	1
TCGA-IR-A3LL-01	1	0	0	1	0	0	1	2	0	0	0	0	1	0	0	0	2	2	0	0	0	0	1	0	1	4	2	1	1	2	0	0	0	0	0	0	3	0	0	4	0	0	0	0	3	4	0	0	1
TCGA-JW-A5VG-01	5	0	1	0	8	1	0	0	2	0	0	0	9	0	0	0	1	0	1	0	0	0	2	0	0	0	0	0	6	1	0	0	0	0	9	1	5	0	2	0	1	0	1	0	3	0	2	0	1
TCGA-JW-A5VH-01	0	0	0	0	1	0	0	0	0	0	1	0	0	0	1	0	0	0	0	0	0	0	0	0	0	0	0	0	0	0	0	0	0	0	0	0	0	0	1	0	1	0	0	0	0	0	0	0	1
TCGA-JW-A5VI-01	0	0	2	0	1	0	0	0	0	0	0	0	0	0	1	0	2	0	0	1	0	0	0	0	4	0	1	1	1	0	0	0	0	0	0	0	3	0	1	0	0	0	0	0	0	0	0	0	0
TCGA-JW-A5VJ-01	3	0	0	1	0	0	3	0	3	0	4	0	3	2	1	1	7	0	0	0	0	0	5	0	2	2	4	1	1	0	2	0	0	0	0	0	0	0	0	0	6	0	0	0	4	1	0	0	1
TCGA-JW-A5VK-01	3	0	3	0	2	0	3	0	3	0	0	1	2	0	0	0	6	0	0	0	0	1	2	0	4	0	0	0	3	0	0	0	2	0	0	0	4	0	0	1	0	0	0	0	1	0	0	0	5
TCGA-JW-A5VL-01	3	0	0	0	2	0	0	0	2	1	1	0	4	2	7	0	0	1	0	0	1	1	5	0	1	0	0	0	4	5	0	0	2	1	0	0	2	0	1	0	0	0	1	0	1	1	0	0	1
TCGA-JW-A69B-01	0	0	0	0	1	0	0	0	0	0	0	0	13	0	0	0	1	0	0	0	0	0	0	0	1	0	0	0	1	0	0	0	0	0	0	0	4	4	0	0	2	0	0	2	6	0	0	0	0
TCGA-JW-A852-01	1	0	0	0	1	1	0	3	1	0	0	0	3	0	0	0	1	0	0	0	0	0	6	3	0	0	0	0	3	1	0	0	1	0	1	2	2	0	1	0	1	0	0	0	2	0	1	4	0
TCGA-JW-AAVH-01	0	0	0	0	3	0	4	0	1	0	0	0	1	0	1	0	3	0	0	0	1	1	3	0	1	0	0	0	6	0	0	0	0	0	1	0	2	0	0	0	3	0	0	0	5	0	0	0	0
TCGA-JX-A3PZ-01	1	0	4	2	2	0	2	5	0	0	0	0	1	0	1	1	0	0	0	0	1	0	1	2	0	0	0	0	3	0	0	0	1	0	0	0	1	0	0	2	8	0	3	0	1	2	0	0	0
TCGA-JX-A3Q0-01	2	0	2	0	2	0	3	0	3	0	0	0	5	4	0	0	1	0	1	0	0	0	1	0	3	3	0	1	2	2	1	0	0	0	0	0	0	1	0	0	0	0	0	0	0	0	0	0	1
TCGA-JX-A3Q8-01	13	0	6	0	3	0	7	0	1	0	0	0	2	1	0	0	1	0	0	0	2	0	5	0	1	0	1	0	2	1	5	1	0	0	0	0	8	0	1	0	3	0	1	0	2	0	8	0	2
TCGA-JX-A5QV-01	0	0	0	1	0	0	0	1	0	0	0	0	9	0	1	0	1	0	1	0	0	0	2	0	3	0	0	0	3	0	0	0	0	0	0	0	0	0	1	0	6	0	0	0	10	0	0	0	0
TCGA-LP-A4AU-01	0	0	0	0	0	0	0	1	0	0	4	0	0	0	0	0	0	0	0	0	1	0	0	2	0	0	0	0	1	2	0	0	0	0	0	0	3	0	0	0	0	0	1	0	0	0	0	1	0
TCGA-LP-A4AV-01	0	0	0	0	0	0	2	1	0	0	0	0	3	0	0	0	4	0	0	0	0	0	1	0	1	0	0	0	4	0	0	0	0	0	1	0	0	0	0	0	0	0	0	0	0	0	0	0	0
TCGA-LP-A4AW-01	2	2	0	0	0	0	0	0	0	1	0	0	0	0	0	0	1	1	0	0	0	2	2	2	0	1	0	0	2	3	0	0	0	0	0	0	1	2	0	1	1	0	1	0	1	1	0	0	1
TCGA-LP-A4AX-01	0	0	0	0	0	0	0	0	0	0	0	0	3	0	2	0	1	0	0	0	0	0	0	0	1	0	0	0	1	0	1	0	0	1	0	0	2	0	0	0	2	0	1	0	0	2	1	0	0
TCGA-LP-A5U2-01	5	0	5	0	2	0	3	0	0	0	0	0	6	0	9	0	1	0	0	0	1	0	0	1	1	0	0	0	1	0	3	0	0	0	0	0	0	0	0	0	0	0	0	0	1	0	0	0	0
TCGA-LP-A5U3-01	0	0	0	0	1	0	1	0	0	0	0	0	7	0	0	0	2	0	0	0	3	0	1	0	2	0	0	0	3	0	6	0	3	0	2	0	5	0	1	0	0	0	0	0	2	0	1	0	2
TCGA-LP-A7HU-01	1	1	2	3	0	0	0	1	1	0	2	0	5	6	1	0	5	0	1	4	0	0	6	5	0	0	0	0	4	1	0	0	0	0	0	0	1	0	0	0	2	0	0	0	0	0	0	0	0
TCGA-MA-AA3W-01	2	0	0	0	2	0	0	3	0	0	0	0	4	0	0	0	0	0	0	0	1	0	2	0	1	0	0	0	3	0	1	0	0	0	1	0	3	0	0	0	0	0	0	0	0	0	0	0	2
TCGA-MA-AA3X-01	0	0	0	0	0	0	3	0	2	0	0	0	1	0	0	0	0	0	0	0	1	0	2	0	0	0	0	0	13	0	0	0	1	0	2	0	1	0	0	0	0	0	0	0	1	0	0	0	3
TCGA-MA-AA3Y-01	0	0	0	0	2	0	0	0	1	0	0	0	11	0	0	0	2	0	1	0	1	0	0	0	0	0	0	0	4	0	1	0	1	0	2	0	5	0	0	0	1	0	2	0	1	0	0	0	5
TCGA-MA-AA3Z-01	1	0	0	0	1	0	0	0	1	0	3	0	4	1	0	0	1	0	0	0	0	0	2	0	2	0	3	0	1	0	0	0	4	0	5	0	8	0	0	0	3	0	0	0	1	0	0	0	2
TCGA-MA-AA41-01	0	0	0	0	0	2	2	2	0	1	1	1	4	5	0	0	5	0	0	0	2	0	3	0	4	1	1	2	3	2	4	5	0	0	0	0	2	2	0	0	5	2	3	1	0	2	0	2	0
TCGA-MA-AA42-01	1	0	0	0	1	0	3	1	1	0	1	0	3	0	1	0	9	0	0	0	2	0	6	0	0	0	0	0	2	0	0	0	0	0	0	0	1	0	1	0	10	0	0	0	3	0	0	0	2
TCGA-MA-AA43-01	0	0	0	0	0	0	0	1	0	0	0	0	1	0	0	0	0	0	0	0	0	0	0	0	0	0	0	0	1	0	0	0	0	0	12	1	1	0	2	3	1	0	1	0	0	0	1	0	2
TCGA-MU-A5YI-01	2	0	1	2	0	0	0	0	0	0	0	0	3	0	1	0	5	0	0	0	0	0	1	0	3	0	0	0	1	0	0	0	0	0	0	0	1	0	0	0	2	0	3	0	1	0	1	0	0
TCGA-MU-A8JM-01	2	0	0	0	1	0	3	0	0	0	0	0	0	0	0	0	0	0	0	0	1	0	4	1	2	1	0	1	1	0	0	0	0	0	0	0	1	0	0	0	0	0	0	0	0	0	0	0	1
TCGA-MY-A913-01	1	2	0	1	0	1	0	0	0	0	0	0	4	0	4	3	1	2	0	0	5	0	3	2	3	0	0	0	10	1	0	2	0	0	0	0	1	3	1	0	1	0	5	1	4	0	1	2	1
TCGA-PN-A8MA-01	1	0	1	0	0	0	1	0	0	0	0	0	5	0	1	0	1	1	0	0	1	0	0	0	2	2	0	0	2	3	0	0	0	0	1	0	4	0	0	0	3	0	5	0	4	0	0	0	1
TCGA-Q1-A5R1-01	1	0	0	0	0	0	0	0	0	0	1	0	7	0	0	1	1	0	0	0	0	1	2	1	0	0	0	0	0	0	0	0	1	0	0	0	0	0	0	0	0	0	0	0	0	0	0	0	0
TCGA-Q1-A5R2-01	1	0	2	3	3	0	3	2	1	0	0	1	3	3	0	0	1	2	0	1	1	0	2	0	0	0	0	0	3	4	0	0	0	0	4	1	1	0	1	0	1	0	0	1	3	0	1	1	2
TCGA-Q1-A5R3-01	0	0	0	0	0	0	1	0	1	0	2	0	0	1	0	0	2	0	0	0	0	1	3	0	15	0	0	0	0	0	0	0	0	0	5	0	3	0	0	0	2	2	3	0	2	0	1	0	0
TCGA-Q1-A6DT-01	1	7	26	0	1	0	19	1	3	0	1	0	0	1	1	0	2	6	18	2	0	0	1	2	0	0	0	0	1	1	1	0	1	1	8	1	0	2	1	0	1	0	0	0	0	2	8	2	1
TCGA-Q1-A6DV-01	2	0	0	0	1	0	0	0	0	0	0	0	4	0	1	0	1	0	0	0	0	0	0	0	0	0	0	0	0	0	0	0	0	0	0	0	4	0	4	0	4	0	1	0	1	0	0	0	1
TCGA-Q1-A6DW-01	0	0	1	0	3	1	5	2	1	0	0	0	1	0	0	0	1	0	0	0	3	0	4	0	1	0	0	0	2	0	0	0	1	1	4	0	0	0	0	0	0	0	0	0	0	0	0	0	1
TCGA-Q1-A73O-01	0	1	1	0	2	0	0	0	0	0	1	0	2	1	0	0	1	0	0	0	1	0	4	2	0	0	0	0	2	0	0	0	0	0	0	0	1	0	1	0	2	0	0	0	2	0	0	0	0
TCGA-Q1-A73P-01	0	0	0	0	1	0	0	0	1	0	0	0	2	0	0	0	2	0	0	0	0	0	0	0	0	0	0	0	2	0	0	0	0	0	0	0	1	0	0	0	0	0	1	0	0	0	0	0	0
TCGA-Q1-A73Q-01	0	0	3	0	1	0	4	0	0	0	0	0	2	0	0	0	1	0	0	0	0	0	11	4	0	0	0	0	2	0	0	0	1	0	0	0	1	0	0	0	4	0	0	0	1	0	0	0	2
TCGA-Q1-A73R-01	1	0	1	0	1	0	2	0	0	0	1	0	1	0	0	0	0	0	0	0	0	0	0	1	0	0	0	0	0	1	0	0	0	0	0	0	1	0	0	0	0	0	0	0	1	0	0	0	1
TCGA-Q1-A73S-01	2	0	1	0	0	0	1	0	0	0	0	0	0	0	1	0	4	0	1	0	5	0	2	0	2	0	0	0	2	0	0	0	1	0	0	0	6	0	0	1	1	0	0	0	0	0	0	0	2
TCGA-R2-A69V-01	1	0	0	0	0	0	0	1	0	0	0	0	0	2	0	0	3	0	0	0	1	0	0	2	0	0	0	0	1	1	0	0	0	0	0	0	2	0	0	0	1	0	0	0	1	2	1	0	0
TCGA-RA-A741-01	1	0	0	0	1	0	0	0	0	0	0	0	7	0	0	0	0	0	0	0	0	0	1	0	0	0	1	0	1	0	0	0	0	0	0	0	0	0	0	0	0	0	0	0	0	0	1	0	0
TCGA-UC-A7PD-01	0	0	0	0	1	0	0	0	2	0	9	0	1	1	25	1	1	0	0	0	1	0	0	2	0	0	0	0	1	2	0	0	2	0	1	3	0	0	1	0	1	0	0	2	0	0	0	0	0
TCGA-UC-A7PF-01	1	0	0	0	0	0	0	0	0	0	0	0	3	1	0	3	1	0	0	0	4	0	5	0	2	1	0	0	2	0	0	0	0	0	0	0	0	0	0	0	1	0	3	0	1	0	0	0	2
TCGA-UC-A7PG-01	1	0	1	3	0	0	1	0	0	0	0	0	5	1	0	0	2	3	0	0	1	0	8	7	0	0	0	0	1	2	0	0	0	0	1	0	0	0	0	1	1	0	0	0	1	0	0	0	0
TCGA-UC-A7PI-01	0	0	0	0	1	0	0	0	0	0	0	0	1	0	0	0	1	0	0	0	0	0	0	0	0	0	0	0	1	0	0	0	0	0	1	0	1	0	0	0	1	0	0	0	2	0	1	0	0
TCGA-VS-A8EB-01	2	4	1	2	4	0	5	0	0	0	0	0	4	0	2	1	1	2	1	0	0	1	2	0	3	0	0	0	3	3	0	2	0	0	4	1	1	0	1	3	0	0	0	0	3	0	2	1	1
TCGA-VS-A8EC-01	5	1	1	2	3	0	8	0	3	1	21	1	20	0	5	3	5	0	1	1	4	0	11	0	2	0	1	0	9	6	10	6	1	0	1	0	10	2	12	0	4	0	1	1	5	0	8	0	2
TCGA-VS-A8EG-01	2	1	6	0	4	0	6	0	0	0	0	0	1	0	0	0	1	0	1	0	4	0	5	0	5	0	0	0	4	0	0	0	1	0	0	0	3	0	0	0	5	0	0	0	0	0	0	0	0
TCGA-VS-A8EH-01	0	0	2	1	0	1	1	3	2	0	0	0	11	1	13	0	4	0	2	0	5	0	5	0	2	0	1	0	3	0	0	0	1	0	0	1	1	3	1	1	0	0	0	0	0	0	0	0	0
TCGA-VS-A8EI-01	1	0	0	0	2	0	0	0	0	0	0	0	1	3	3	4	1	3	0	2	1	0	2	2	0	0	0	0	2	3	0	2	1	0	1	0	1	4	5	0	0	0	1	1	0	0	0	0	0
TCGA-VS-A8EJ-01	5	1	0	0	2	0	5	1	1	2	1	2	7	4	1	3	3	1	0	2	0	1	7	4	0	0	0	0	3	0	2	2	0	0	8	0	2	1	0	2	0	0	3	1	7	7	4	5	0
TCGA-VS-A8EL-01	5	1	0	0	3	0	3	1	2	1	0	0	2	3	0	0	4	0	0	4	1	0	0	2	2	0	0	0	2	0	0	0	0	0	1	0	3	0	0	0	5	0	0	0	7	1	0	2	1
TCGA-VS-A8Q8-01	1	0	0	0	0	0	1	0	0	0	0	0	0	0	1	0	3	0	0	0	0	0	1	0	0	0	0	0	3	0	0	0	0	0	0	0	1	0	0	0	0	0	0	0	1	0	1	0	0
TCGA-VS-A8Q9-01	1	3	1	0	0	0	1	0	3	0	0	0	0	0	2	0	7	0	3	0	2	0	1	0	1	0	1	0	0	0	0	0	1	0	0	0	1	0	0	0	0	0	0	0	1	0	0	0	2
TCGA-VS-A8QA-01	2	0	1	0	2	0	4	0	1	0	0	0	0	0	0	0	7	0	0	0	1	0	4	0	0	0	0	0	5	0	3	0	0	0	0	0	1	0	1	0	0	0	1	0	0	0	0	0	0
TCGA-VS-A8QC-01	2	0	3	0	1	0	2	0	0	0	0	0	9	0	0	1	3	0	0	0	2	0	3	0	1	0	0	0	1	0	5	0	0	0	1	0	0	0	0	0	7	0	1	2	7	3	1	1	1
TCGA-VS-A8QF-01	4	2	29	10	0	0	5	0	0	0	3	2	2	2	3	3	4	0	0	2	2	0	2	1	8	1	0	0	4	2	0	2	0	1	0	2	1	7	0	4	0	0	0	0	0	3	0	2	1
TCGA-VS-A8QH-01	1	1	0	0	3	0	0	0	4	0	0	0	0	0	1	0	1	1	0	0	1	2	0	0	1	0	0	0	7	0	2	0	1	1	0	0	1	2	0	0	3	1	1	4	3	0	0	4	3
TCGA-VS-A8QM-01	2	0	0	0	1	0	0	0	1	0	0	0	1	0	0	0	2	2	0	0	0	1	0	1	0	0	0	0	1	0	0	0	0	0	0	0	0	0	0	0	1	0	0	0	0	0	0	0	0
TCGA-VS-A94W-01	1	0	0	0	0	0	0	0	2	0	0	0	4	0	0	0	0	0	0	0	0	0	5	0	7	0	0	0	5	0	0	0	0	0	0	0	0	0	0	0	2	0	0	0	1	0	0	0	0
TCGA-VS-A94X-01	1	2	0	0	5	0	8	0	0	0	0	0	3	5	1	1	0	1	0	0	0	0	1	0	0	0	0	0	6	7	0	0	0	0	0	1	1	2	0	0	3	3	0	0	4	5	0	0	1
TCGA-VS-A94Y-01	2	0	0	2	3	0	5	0	1	0	3	1	8	2	2	8	2	0	0	0	3	0	8	1	0	0	0	0	7	0	0	1	1	0	8	2	4	3	0	5	7	1	9	5	6	3	0	2	0
TCGA-VS-A94Z-01	0	0	0	0	0	0	0	1	1	0	0	0	1	0	0	0	0	0	0	0	1	0	1	0	0	0	0	0	0	0	0	0	0	0	0	0	0	0	0	0	0	0	0	0	0	0	0	0	2
TCGA-VS-A950-01	1	1	0	0	0	2	2	0	0	0	0	0	2	0	1	0	0	1	0	0	0	0	2	0	5	7	1	0	2	3	1	0	0	0	1	0	1	0	1	0	1	0	0	0	1	0	0	0	0
TCGA-VS-A952-01	1	0	0	0	4	0	1	0	0	0	3	0	0	0	0	0	0	0	0	0	1	0	0	0	1	0	0	0	4	0	1	0	1	0	0	0	2	0	0	0	0	0	0	0	2	0	5	0	2
TCGA-VS-A953-01	1	0	1	1	2	3	1	0	6	1	0	0	13	3	2	1	7	8	1	0	0	0	5	0	1	1	0	0	6	8	0	0	0	0	0	0	3	0	4	0	1	0	0	1	2	1	0	0	0
TCGA-VS-A954-01	0	0	0	0	0	0	1	0	1	0	0	0	1	0	0	0	0	0	0	0	1	1	7	0	2	1	0	0	1	0	0	0	2	0	0	0	0	0	0	0	1	0	0	0	0	0	0	0	0
TCGA-VS-A957-01	3	0	3	0	2	0	5	0	0	0	0	0	6	0	0	0	5	0	0	0	3	0	6	0	0	0	0	0	1	0	1	0	1	0	0	0	0	0	0	0	1	0	0	0	1	0	0	0	0
TCGA-VS-A958-01	1	0	1	0	2	0	2	0	1	0	0	0	6	1	1	0	1	0	0	0	0	0	0	0	4	0	0	0	4	0	0	0	2	0	5	0	6	0	7	0	0	0	1	0	0	0	1	0	0
TCGA-VS-A959-01	0	0	0	0	0	0	2	1	0	0	1	0	0	1	0	1	0	1	0	1	0	0	1	1	1	1	0	0	1	2	0	0	2	0	0	2	2	0	0	0	2	0	0	1	1	0	0	0	2
TCGA-VS-A9U5-01	0	0	0	0	0	0	2	2	0	0	1	1	2	0	0	0	6	0	1	0	3	0	6	0	0	0	0	0	5	0	1	2	0	0	1	0	1	2	1	0	1	0	1	0	7	0	0	1	2
TCGA-VS-A9U6-01	1	0	5	0	3	0	4	0	1	0	2	0	2	0	0	0	12	1	18	0	1	1	7	0	2	2	0	0	2	4	0	1	0	0	0	0	2	0	0	0	1	0	4	0	0	0	1	0	0
TCGA-VS-A9U7-01	2	0	0	0	0	0	0	0	0	0	0	0	14	0	0	0	1	0	0	0	0	0	3	0	2	0	0	0	2	0	0	0	0	0	0	0	4	0	1	0	2	0	2	0	2	0	0	0	0
TCGA-VS-A9UA-01	2	0	0	2	3	0	0	4	1	0	0	0	4	0	0	0	1	0	0	0	1	0	1	1	0	0	0	0	1	0	0	0	0	0	1	0	0	0	0	0	1	0	0	0	1	0	0	0	0
TCGA-VS-A9UB-01	2	2	0	0	5	5	0	0	1	0	1	2	3	2	1	4	0	1	0	0	0	2	5	0	0	0	0	0	0	1	0	0	1	0	2	0	1	2	0	0	0	2	0	1	0	1	0	1	1
TCGA-VS-A9UC-01	1	1	2	0	2	0	7	0	1	0	1	0	7	0	1	0	3	0	0	0	1	0	2	0	0	0	0	0	5	0	0	0	2	0	4	1	1	0	1	0	1	0	3	0	1	0	1	0	0
TCGA-VS-A9UD-01	2	1	3	0	1	0	4	1	1	0	0	1	0	1	1	3	2	0	0	0	1	0	3	1	4	1	0	0	0	0	0	0	0	0	0	0	0	1	3	0	0	0	0	0	1	0	2	0	0
TCGA-VS-A9UH-01	0	0	0	0	2	0	1	0	0	0	0	0	0	0	0	0	1	1	0	0	1	1	2	0	0	0	0	0	3	2	0	0	1	0	2	0	0	0	0	0	1	0	1	0	0	0	0	0	0
TCGA-VS-A9UI-01	0	1	0	1	1	0	5	2	0	0	1	1	4	7	2	1	2	0	0	2	0	1	0	2	1	1	0	0	1	0	0	0	1	1	0	3	1	0	2	0	2	0	0	2	1	0	0	2	1
TCGA-VS-A9UJ-01	2	0	0	0	0	0	1	0	0	0	0	0	0	0	0	0	0	0	0	0	0	0	0	0	0	0	0	0	0	0	0	0	0	0	0	0	1	0	3	0	0	0	0	0	0	0	0	0	0
TCGA-VS-A9UL-01	1	0	0	1	1	0	1	2	0	0	0	0	1	0	0	2	2	4	1	0	1	1	4	0	2	0	0	0	10	4	1	0	0	0	3	1	1	3	0	0	0	0	0	0	1	0	5	0	1
TCGA-VS-A9UM-01	1	0	2	2	2	0	3	0	0	1	0	0	1	2	0	0	1	0	0	0	2	0	3	0	7	0	0	0	6	0	1	0	4	0	1	1	6	0	0	0	0	0	0	0	0	0	1	0	0
TCGA-VS-A9UO-01	2	0	0	0	5	0	1	6	5	0	0	1	6	0	3	2	3	0	1	4	3	0	1	3	3	0	0	0	4	0	0	1	0	0	0	0	3	3	0	2	2	0	7	0	0	0	2	1	0
TCGA-VS-A9UP-01	0	1	2	2	2	0	2	4	0	0	0	0	1	0	1	0	9	3	1	3	1	0	2	0	0	1	0	0	8	4	0	1	6	1	4	1	12	8	2	4	1	0	0	0	1	0	0	0	1
TCGA-VS-A9UQ-01	1	0	0	0	0	0	0	0	1	0	0	0	0	0	0	0	0	0	0	0	1	0	5	0	0	0	1	0	1	0	0	0	0	0	0	0	1	0	1	0	5	0	0	0	0	0	0	0	0
TCGA-VS-A9UR-01	1	0	0	1	2	0	0	2	0	0	0	0	1	0	0	1	2	0	3	0	0	0	0	1	0	0	0	0	1	0	0	2	0	0	0	0	1	0	0	2	2	0	1	3	0	0	0	1	0
TCGA-VS-A9UT-01	0	2	5	1	2	1	1	5	2	0	0	2	1	1	0	2	4	4	0	2	1	0	2	4	0	0	0	0	1	2	0	0	2	2	0	2	1	4	5	2	1	1	1	3	1	2	0	2	1
TCGA-VS-A9UU-01	2	0	1	0	1	0	0	0	1	1	0	0	4	5	0	0	0	0	0	0	2	0	0	3	0	0	0	0	1	0	0	0	1	1	0	0	4	5	0	0	0	0	0	0	3	0	0	0	3
TCGA-VS-A9UV-01	0	0	0	0	2	0	7	0	1	0	1	0	0	0	0	0	3	0	0	0	2	0	5	1	5	0	0	0	1	0	1	0	0	0	0	0	0	0	0	0	0	0	0	0	0	0	0	0	3
TCGA-VS-A9UY-01	2	0	3	0	4	0	0	0	0	0	0	0	11	0	0	0	1	0	0	0	1	0	5	0	0	0	0	0	1	0	0	0	1	0	2	0	1	0	0	0	1	0	2	0	0	0	1	0	1
TCGA-VS-A9UZ-01	1	0	0	0	0	0	0	0	2	0	0	0	2	0	0	0	0	0	0	0	0	0	1	0	1	0	0	0	1	0	0	0	0	0	0	0	0	0	0	0	3	0	0	0	0	0	1	0	1
TCGA-VS-A9V0-01	0	0	16	6	1	0	4	1	0	0	5	1	4	0	4	0	0	0	6	2	0	0	10	0	0	0	5	3	4	0	2	0	0	0	3	0	1	0	5	0	1	0	3	2	6	0	2	0	1
TCGA-VS-A9V1-01	0	0	1	0	0	0	0	0	1	0	0	0	0	0	0	0	1	0	0	0	3	1	4	0	0	0	0	0	0	0	0	0	0	0	0	0	1	0	0	0	1	0	0	0	0	0	0	0	1
TCGA-VS-A9V2-01	1	0	0	0	0	0	2	0	2	0	6	0	6	0	0	0	2	0	0	0	1	0	2	0	0	0	0	0	8	0	0	0	1	0	0	0	1	0	2	0	0	0	1	0	3	0	0	0	0
TCGA-VS-A9V3-01	7	0	0	0	2	0	5	0	1	0	1	0	1	2	1	0	0	0	0	0	0	0	1	0	0	0	0	0	2	0	0	0	0	0	0	0	0	0	0	0	0	0	0	0	3	0	0	0	4
TCGA-VS-A9V4-01	1	1	0	0	0	0	0	0	1	0	0	0	1	0	1	0	1	0	0	0	0	0	0	0	0	0	0	0	0	1	0	0	0	0	1	0	0	0	0	0	0	0	0	0	1	0	0	0	0
TCGA-VS-A9V5-01	2	0	0	0	1	0	0	0	2	1	3	0	1	0	1	0	1	0	0	0	0	0	0	0	2	0	0	0	1	0	0	0	1	0	0	0	0	0	1	0	2	0	0	0	0	0	1	0	2
TCGA-VS-AA62-01	0	0	0	0	0	0	0	0	1	0	0	0	0	0	0	0	1	0	0	2	0	0	0	1	1	0	0	0	1	0	0	0	0	0	0	0	1	0	0	0	1	0	1	3	0	0	0	0	0
TCGA-WL-A834-01	1	0	1	0	1	1	3	0	0	0	0	0	10	0	9	0	2	0	8	0	1	0	3	0	5	0	1	0	4	2	4	0	0	0	1	0	3	0	0	0	1	0	1	0	1	0	1	0	0
TCGA-XS-A8TJ-01	4	0	0	0	4	0	0	4	1	0	0	0	0	1	0	0	1	2	0	0	2	0	3	0	0	0	0	0	3	1	0	0	0	0	1	0	1	2	0	0	5	0	0	0	1	1	0	1	0
TCGA-ZJ-A8QO-01	2	0	0	0	1	0	1	0	0	0	1	0	2	0	1	0	5	0	0	0	4	0	5	0	1	0	1	0	4	0	8	1	0	0	0	0	2	0	1	0	0	0	0	0	3	0	0	0	0
TCGA-ZJ-A8QR-01	1	0	0	0	1	1	1	2	0	1	0	0	5	0	1	4	5	0	0	0	2	0	6	4	1	0	0	0	4	0	2	0	2	0	0	0	0	1	0	1	4	0	0	2	4	6	1	0	2
TCGA-ZJ-AAX4-01	0	0	0	0	0	0	0	1	0	0	0	0	9	0	3	1	5	0	1	1	1	0	3	1	0	0	0	0	2	0	3	0	0	0	0	0	3	0	0	1	0	0	0	0	3	0	2	5	0
TCGA-ZJ-AAX8-01	3	0	0	2	2	0	1	3	0	0	0	0	0	0	0	1	1	0	0	0	1	0	3	0	1	0	0	0	1	0	0	0	0	0	7	0	6	0	2	1	0	0	0	0	0	0	0	0	0
TCGA-ZJ-AAXA-01	0	0	1	1	2	0	2	1	1	1	0	0	2	3	0	0	2	0	0	3	0	1	2	0	8	0	0	0	9	0	0	0	2	1	1	0	1	2	0	0	2	0	0	2	2	3	1	0	0
TCGA-ZJ-AAXB-01	2	0	0	0	0	0	3	1	1	0	2	0	1	0	0	1	8	0	0	0	3	0	4	0	0	0	0	0	4	3	0	2	0	0	6	0	9	2	0	0	0	0	1	1	2	1	1	0	1
TCGA-ZJ-AAXD-01	0	0	0	0	0	0	0	1	0	0	0	0	0	0	0	0	1	0	0	0	0	0	1	0	2	0	0	0	1	0	0	0	0	0	0	0	0	0	0	1	0	0	0	0	1	0	0	0	0
TCGA-ZJ-AAXF-01	1	0	0	0	1	0	0	1	3	0	0	0	0	1	0	0	0	0	0	0	0	0	0	0	2	0	0	0	2	0	0	0	1	0	0	0	0	0	0	0	0	0	0	0	0	1	0	0	0
TCGA-ZJ-AAXI-01	2	0	0	2	0	0	1	1	0	0	1	1	3	0	0	0	0	0	0	0	1	1	3	0	1	0	0	0	1	0	0	0	0	0	3	0	2	0	0	0	0	0	0	0	0	1	0	0	1
TCGA-ZJ-AAXJ-01	6	0	0	0	1	1	4	0	1	0	0	0	10	0	0	0	9	0	0	0	0	1	8	1	0	0	0	0	6	0	1	0	1	0	4	0	3	0	0	0	1	0	2	0	0	0	1	0	1
TCGA-ZJ-AAXN-01	2	4	2	0	3	0	6	0	3	0	0	0	6	2	9	3	1	1	0	0	0	1	0	0	0	0	0	0	1	0	1	0	0	0	1	0	0	0	0	0	1	0	0	0	1	1	0	0	2
TCGA-ZJ-AAXT-01	1	0	0	0	2	0	0	0	0	0	0	0	2	0	0	0	7	0	1	0	0	0	0	0	1	0	0	0	3	0	1	0	1	0	0	0	5	0	0	0	0	0	0	0	7	0	0	0	0
TCGA-ZJ-AAXU-01	0	0	1	0	0	0	1	0	0	0	0	0	4	0	1	0	5	0	0	0	2	0	4	0	0	0	0	0	3	0	2	0	1	0	3	1	5	0	6	0	1	0	0	0	0	0	1	0	1
TCGA-ZJ-AB0H-01	2	2	0	0	1	0	4	0	2	0	4	0	1	2	0	1	4	2	0	0	7	1	8	0	1	0	0	0	2	2	0	2	1	1	1	3	2	1	0	0	0	1	0	0	1	0	0	0	1
TCGA-ZJ-AB0I-01	4	0	7	0	5	0	10	0	1	0	4	0	6	0	0	0	4	0	4	0	1	0	4	0	3	0	0	0	6	0	0	0	0	0	6	0	4	0	5	0	1	0	1	0	4	0	0	0	3
TCGA-ZX-AA5X-01	2	0	0	2	1	0	0	2	2	0	0	0	3	4	1	0	0	0	0	0	0	0	0	0	2	0	0	0	0	0	0	0	0	0	0	0	0	0	0	0	0	1	0	0	0	0	0	0	0
TCGA-3X-AAV9-01	0	0	0	0	1	0	0	0	2	0	0	0	0	0	0	0	1	2	0	0	0	0	0	1	1	1	0	0	2	0	0	0	2	0	0	0	0	0	0	0	0	0	1	1	0	0	0	0	0
TCGA-3X-AAVA-01	5	0	0	0	3	0	6	0	1	1	0	0	0	0	0	0	2	0	0	1	1	0	0	0	0	0	0	0	2	0	0	3	0	0	0	0	2	0	0	3	0	0	0	1	3	0	0	0	0
TCGA-3X-AAVB-01	1	0	0	0	1	0	0	0	0	0	0	0	2	0	1	0	0	0	0	0	1	0	0	0	0	0	0	0	0	0	0	1	1	0	0	2	1	2	0	1	0	0	0	1	0	1	0	0	0
TCGA-3X-AAVC-01	0	0	0	0	4	0	0	4	0	0	0	0	0	0	0	0	2	0	1	0	0	0	1	0	1	0	0	0	3	0	0	0	2	0	6	1	1	0	0	0	3	1	10	0	0	0	0	0	0
TCGA-3X-AAVE-01	1	0	0	0	0	0	0	1	0	0	0	0	1	0	0	0	1	4	1	3	0	3	0	2	0	0	0	1	0	1	0	0	1	0	2	0	3	1	4	0	0	0	0	0	0	0	1	0	2
TCGA-4G-AAZO-01	3	1	6	1	3	4	9	3	0	1	0	1	0	1	0	1	4	0	0	1	1	0	1	3	2	1	0	1	0	1	0	0	0	0	0	0	0	0	0	1	0	0	0	0	3	0	0	3	0
TCGA-4G-AAZT-01	4	0	0	1	1	0	0	2	0	0	0	0	0	0	0	0	3	0	0	1	1	0	1	2	0	0	0	0	1	0	0	0	0	1	2	0	1	0	0	2	0	0	0	0	2	0	0	2	0
TCGA-W5-AA2G-01	2	0	0	0	0	0	0	0	0	0	0	0	0	0	0	1	4	2	0	1	1	0	0	0	1	1	0	0	10	1	0	0	1	1	0	2	1	1	0	3	1	0	1	0	6	1	1	0	2
TCGA-W5-AA2H-01	0	0	0	0	0	0	0	0	2	0	0	0	0	0	0	0	0	0	0	0	1	0	0	0	0	0	0	0	1	0	0	0	0	0	0	0	1	0	0	0	0	0	0	0	0	0	0	0	0
TCGA-W5-AA2I-01	1	0	0	0	0	0	0	1	2	0	0	0	0	0	0	0	5	0	0	0	1	0	0	2	0	0	0	0	4	0	0	4	0	0	0	0	1	0	0	2	0	0	0	0	3	0	0	1	0
TCGA-W5-AA2O-01	2	0	0	1	0	0	0	1	1	0	0	1	1	0	0	2	3	0	0	1	0	0	0	1	2	0	0	0	3	0	0	0	0	0	0	0	1	0	2	4	3	0	0	1	5	0	0	1	2
TCGA-W5-AA2Q-01	5	4	4	0	0	1	5	0	0	2	2	0	2	1	16	0	0	1	1	0	0	1	0	0	0	0	0	0	3	4	2	1	0	0	0	0	1	2	0	0	2	0	3	0	1	2	1	0	0
TCGA-W5-AA2R-01	5	0	1	1	0	0	1	0	0	0	0	0	0	0	0	0	3	0	0	0	2	0	0	0	0	0	0	0	8	1	0	0	1	0	0	1	1	0	0	0	0	0	0	0	0	0	0	0	1
TCGA-W5-AA2T-01	8	0	1	2	0	0	9	3	0	1	0	1	2	0	1	4	3	0	0	1	7	0	3	1	1	1	0	1	8	2	0	5	0	0	0	0	0	0	0	1	1	0	0	1	4	0	1	2	0
TCGA-W5-AA2U-01	1	0	0	0	1	0	1	3	0	0	1	0	16	0	8	21	0	0	0	0	1	0	0	1	0	0	1	1	0	0	0	1	3	0	0	0	3	0	7	2	2	0	0	1	2	0	0	2	1
TCGA-W5-AA2W-01	6	0	2	0	0	0	4	0	0	0	0	0	1	0	0	0	10	0	0	1	3	1	4	2	0	0	0	0	3	0	0	0	0	0	0	0	0	0	0	0	0	0	0	0	3	0	0	0	0
TCGA-W5-AA2X-01	26	10	0	1	2	0	3	0	0	0	0	0	2	0	0	2	1	0	1	0	0	0	1	2	0	0	0	0	3	0	0	0	0	0	0	1	6	0	1	0	1	0	0	1	0	1	1	3	0
TCGA-W5-AA2Z-01	4	0	1	0	1	0	2	0	0	0	0	0	1	0	0	0	0	0	0	0	2	0	0	0	0	0	0	0	1	0	0	0	0	0	0	0	0	0	1	0	0	0	0	0	5	0	0	0	0
TCGA-W5-AA30-01	1	0	5	0	0	0	4	1	0	0	1	1	3	0	0	3	3	0	7	1	0	0	0	1	0	0	0	0	3	0	0	1	0	0	0	0	1	0	0	0	0	0	1	2	5	0	3	1	0
TCGA-W5-AA31-01	5	0	0	3	2	0	2	6	0	0	0	0	3	0	0	1	2	2	0	0	1	1	0	2	0	0	0	0	2	3	0	0	1	0	0	1	0	0	0	1	1	0	0	1	3	6	1	8	0
TCGA-W5-AA33-01	3	2	0	0	0	0	0	2	0	0	0	0	0	0	0	0	3	3	0	0	0	2	0	0	0	0	0	0	0	0	0	0	0	0	1	0	3	0	0	0	0	0	0	0	1	4	1	0	0
TCGA-W5-AA34-01	3	0	0	0	0	0	2	1	0	0	0	0	1	0	0	0	1	0	0	0	0	0	0	0	1	0	0	1	1	0	0	2	0	0	0	0	0	0	0	0	0	0	3	0	2	0	0	0	0
TCGA-W5-AA36-01	4	0	0	2	0	0	1	2	5	0	0	4	5	0	0	5	0	0	0	0	7	0	0	1	0	0	0	0	8	0	0	7	0	0	0	0	0	0	0	1	2	0	3	0	3	0	0	1	5
TCGA-W5-AA38-01	4	0	0	1	0	0	1	2	0	0	0	0	1	0	0	2	2	0	0	0	3	0	0	3	2	0	0	0	1	0	0	0	0	0	0	0	0	0	0	1	0	0	1	1	2	0	0	1	0
TCGA-W5-AA39-01	9	0	2	0	3	0	5	0	0	0	1	0	1	0	0	0	11	0	0	0	0	1	2	0	0	0	1	0	3	0	0	0	1	0	2	0	0	0	3	0	0	0	0	0	0	0	1	0	0
TCGA-W6-AA0S-01	1	0	0	0	0	0	0	1	1	0	0	1	0	0	0	1	3	0	0	0	0	0	2	2	0	0	0	1	4	0	5	4	0	0	0	0	0	0	0	1	1	0	0	0	4	0	5	2	1
TCGA-WD-A7RX-01	2	0	1	2	2	0	3	0	0	0	0	0	0	0	0	1	4	0	0	0	2	0	0	2	0	0	0	0	0	2	0	2	0	0	0	0	3	1	2	5	1	0	0	1	5	7	0	10	0
TCGA-YR-A95A-01	2	0	0	1	3	0	1	5	0	0	0	0	1	0	0	1	2	0	0	1	1	0	0	2	1	0	0	1	6	0	0	2	1	0	0	0	1	0	0	1	9	0	0	7	36	0	0	7	1
TCGA-ZD-A8I3-01	3	0	0	0	0	0	0	1	1	0	0	1	0	0	1	2	6	0	0	0	5	0	0	0	0	0	0	0	1	0	0	2	0	0	0	0	0	0	0	1	0	0	0	0	7	0	0	0	0
TCGA-ZH-A8Y1-01	5	0	1	0	1	0	4	0	1	0	0	0	0	0	1	0	2	0	0	0	1	0	0	0	1	0	1	0	1	0	0	0	1	0	0	0	0	0	0	0	0	0	0	0	1	0	0	0	1
TCGA-ZH-A8Y2-01	4	0	4	1	1	0	2	0	3	0	1	4	4	0	3	4	0	0	0	0	1	0	0	0	6	0	0	0	10	0	0	0	1	0	3	1	8	0	5	1	1	0	0	1	8	0	0	1	0
TCGA-ZH-A8Y4-01	2	0	0	2	0	0	1	0	1	0	0	1	5	0	0	3	1	0	0	1	1	0	1	2	0	0	6	0	5	0	1	0	0	0	0	0	0	0	0	1	1	0	1	0	2	0	2	0	1
TCGA-ZH-A8Y5-01	10	0	2	0	1	0	3	0	8	0	2	0	0	0	0	0	1	0	0	0	1	0	0	0	0	0	0	0	4	0	0	0	0	0	0	0	1	0	0	0	0	0	0	0	2	0	0	0	0
TCGA-ZH-A8Y6-01	1	0	0	0	0	0	0	0	0	0	0	0	0	0	0	0	1	0	0	0	0	0	0	0	0	0	0	0	0	0	0	0	0	0	1	0	1	0	0	0	0	0	0	0	1	0	0	0	1
TCGA-ZH-A8Y8-01	6	0	1	0	2	0	4	0	1	0	0	0	2	0	1	1	0	0	0	0	2	2	0	2	2	0	0	0	2	3	0	0	0	0	0	0	0	0	1	0	1	0	0	0	5	6	0	5	0
TCGA-ZU-A8S4-01	0	2	0	0	0	0	0	0	0	0	0	0	1	0	0	0	0	0	0	0	1	0	0	0	0	0	0	0	3	2	0	0	0	0	0	0	0	1	0	0	0	0	0	0	0	0	0	0	0
TCGA-3L-AA1B-01	0	0	0	0	1	2	0	0	1	0	0	1	0	0	0	0	0	0	0	0	0	1	0	0	0	0	0	0	8	8	0	1	0	0	0	0	2	0	0	2	1	1	0	0	2	3	0	0	0
TCGA-4N-A93T-01	13	0	0	0	1	0	0	2	3	0	0	3	1	0	0	2	1	0	0	1	1	0	0	2	4	0	0	0	9	0	0	0	0	0	0	0	0	0	0	1	0	0	0	0	0	0	0	1	2
TCGA-4T-AA8H-01	0	0	0	0	0	1	0	1	3	3	0	0	1	2	0	0	2	0	0	0	2	0	0	0	1	1	0	0	4	5	0	0	1	1	0	0	1	2	0	0	0	0	0	0	0	1	0	0	0
TCGA-5M-AAT4-01	20	0	0	0	0	0	0	0	3	0	1	0	4	0	1	4	4	5	0	0	10	2	1	12	0	0	0	0	11	8	0	0	4	0	0	5	11	12	0	0	3	0	0	0	5	1	0	1	2
TCGA-5M-AAT5-01	14	0	0	4	2	0	0	1	0	0	0	0	1	0	0	2	1	0	0	0	0	0	0	0	0	0	0	0	4	5	0	0	1	0	0	1	1	0	2	0	2	0	0	2	0	0	0	1	2
TCGA-5M-AAT6-01	0	0	0	0	0	0	0	0	0	0	0	0	0	0	0	0	0	0	0	0	0	0	0	0	1	0	0	0	0	0	0	0	1	0	0	0	0	0	0	0	0	0	0	0	0	0	0	0	0
TCGA-5M-AATA-01	0	0	0	0	2	0	1	3	0	0	0	0	0	0	0	0	1	0	0	0	1	0	1	0	0	0	0	0	3	5	0	1	1	0	0	2	1	2	0	0	0	2	1	1	1	2	0	0	0
TCGA-5M-AATE-01	2	3	0	0	6	0	11	0	0	0	0	0	3	0	0	4	1	0	0	0	0	0	0	0	6	2	0	0	1	3	1	0	0	0	0	0	3	5	1	0	0	0	0	0	1	0	0	0	2
TCGA-A6-2671-01	7	0	0	7	8	0	6	10	0	0	0	0	3	0	0	4	1	0	0	1	1	0	0	2	3	0	0	3	5	0	0	2	0	0	0	0	0	1	0	0	2	0	0	0	1	0	0	0	0
TCGA-A6-2674-01	0	1	0	0	2	0	0	3	2	0	0	0	2	0	1	0	0	0	0	0	0	0	4	2	0	0	0	0	0	1	0	0	1	0	0	2	7	10	2	0	0	0	0	0	1	0	1	0	0
TCGA-A6-2675-01	1	0	0	0	0	0	0	0	2	0	0	0	2	0	0	0	2	0	0	0	0	0	0	0	7	0	1	3	15	1	1	3	1	0	0	1	15	0	0	4	2	0	0	2	1	0	0	1	1
TCGA-A6-2678-01	0	0	0	0	2	0	1	4	2	0	1	2	4	0	5	3	0	0	1	1	0	0	0	1	3	0	0	3	2	0	0	3	3	0	0	0	1	0	0	2	5	0	0	2	7	0	1	1	0
TCGA-A6-2681-01	0	0	0	0	0	1	0	2	4	0	1	0	3	0	0	0	0	0	0	0	0	0	0	0	1	0	0	0	6	0	0	0	0	0	0	0	2	0	0	0	4	0	0	0	1	0	0	0	0
TCGA-A6-2683-01	1	3	1	0	1	0	3	0	4	3	1	0	1	1	0	0	2	3	0	0	0	3	0	3	1	0	0	0	7	0	0	0	0	0	0	0	20	3	0	0	2	2	0	2	3	0	0	2	1
TCGA-A6-2685-01	6	1	0	0	1	0	0	0	1	0	0	0	0	2	0	0	0	0	0	0	1	1	0	0	0	1	0	0	3	2	0	0	0	0	0	0	1	0	0	3	2	0	0	0	3	1	0	3	1
TCGA-A6-2686-01	3	0	0	0	0	0	0	2	4	0	3	1	8	0	0	2	2	0	0	0	2	0	0	3	5	0	2	0	6	0	4	5	1	0	0	1	13	0	0	0	3	0	0	0	2	0	1	1	0
TCGA-A6-3807-01	2	0	0	0	3	0	0	0	0	0	0	0	0	0	0	1	7	0	1	0	1	1	0	0	0	0	0	0	9	0	0	0	2	0	0	1	5	9	0	9	0	0	0	0	6	0	0	0	0
TCGA-A6-4105-01	6	1	0	0	1	1	0	0	0	1	0	1	2	0	0	3	4	4	0	0	2	4	0	1	1	0	0	0	0	0	0	0	1	0	0	0	4	2	0	0	0	0	0	0	1	0	0	0	1
TCGA-A6-4107-01	6	6	2	0	2	0	1	5	0	0	0	0	0	0	0	0	0	0	0	0	0	1	0	0	0	0	0	0	2	3	0	0	0	0	1	0	1	1	0	0	1	0	0	1	1	3	1	1	1
TCGA-A6-5657-01	0	0	0	0	0	0	0	0	0	0	0	0	0	1	0	0	3	0	0	0	1	1	0	0	0	0	0	0	1	0	0	0	0	0	0	0	0	0	0	0	0	0	0	0	0	0	0	0	0
TCGA-A6-5660-01	2	0	1	0	1	0	0	2	4	0	0	0	2	0	0	0	2	0	0	0	1	0	0	0	2	0	0	0	1	1	0	0	3	0	1	0	3	0	0	0	0	0	0	0	2	0	0	0	0
TCGA-A6-5661-01	2	0	0	0	0	0	0	0	2	0	0	0	1	0	0	0	1	0	0	0	0	0	0	0	3	0	0	0	2	0	1	0	0	0	0	0	0	0	0	0	0	0	0	0	0	0	0	0	0
TCGA-A6-5662-01	1	0	0	1	0	0	1	1	0	0	0	0	1	0	1	0	0	0	0	0	0	0	0	0	0	0	1	0	3	0	1	0	1	0	0	0	3	0	1	0	0	0	0	0	1	0	0	0	0
TCGA-A6-5664-01	1	0	0	0	1	0	0	0	0	0	0	0	0	0	0	0	0	1	0	0	1	0	0	0	0	0	0	0	0	0	0	0	0	0	0	0	0	0	0	0	0	0	0	0	1	0	0	0	2
TCGA-A6-5665-01	0	0	0	0	2	0	0	0	1	0	0	0	0	0	1	0	1	0	0	0	1	0	0	0	0	0	0	0	1	0	0	0	0	0	0	0	2	0	0	0	1	0	0	0	2	0	0	0	0
TCGA-A6-5666-01	5	0	0	1	0	0	0	0	0	0	0	0	4	0	1	6	0	0	0	0	2	0	1	0	0	0	0	0	2	0	0	0	1	0	0	0	1	0	1	0	1	0	0	0	1	0	0	0	0
TCGA-A6-5667-01	1	0	0	0	0	0	0	1	0	0	0	0	3	1	2	8	2	2	0	0	2	1	0	3	0	0	0	0	5	0	0	0	1	0	0	0	3	0	1	0	1	0	0	0	3	0	0	0	0
TCGA-A6-6137-01	0	1	1	0	1	0	0	0	0	0	0	0	1	1	0	0	1	0	0	0	1	1	0	1	0	0	0	0	3	1	0	0	0	0	0	0	6	3	1	0	2	0	0	0	6	0	0	0	0
TCGA-A6-6138-01	2	1	0	0	0	0	0	0	1	0	0	0	1	0	0	0	4	0	0	0	0	0	0	0	0	0	0	0	1	0	1	0	0	0	0	0	1	0	0	0	0	0	3	0	1	1	1	0	1
TCGA-A6-6142-01	1	0	0	0	0	0	0	0	1	0	0	0	0	0	0	0	4	0	0	0	8	0	1	9	0	0	0	0	2	3	0	0	1	1	0	0	4	6	1	0	0	0	0	0	0	1	0	1	0
TCGA-A6-6648-01	3	0	0	0	3	2	0	0	3	0	0	0	5	2	0	0	2	0	1	0	1	1	0	0	1	1	0	0	2	1	0	0	0	0	0	0	2	1	0	0	2	0	2	4	0	1	3	0	0
TCGA-A6-6649-01	0	0	0	0	0	0	1	0	1	0	0	0	0	0	0	0	0	0	0	0	2	0	0	0	0	0	0	0	0	1	0	1	0	0	0	0	4	1	0	0	0	0	0	0	0	1	0	0	0
TCGA-A6-6651-01	3	3	0	0	0	1	0	0	1	0	0	0	3	0	0	0	1	2	0	0	1	0	0	2	1	1	0	0	2	4	0	1	0	1	0	2	0	1	0	1	0	0	0	0	2	0	0	0	1
TCGA-A6-6652-01	3	4	1	0	1	0	2	0	0	0	0	0	2	0	0	3	0	0	0	0	1	3	2	0	1	1	0	0	2	3	1	0	2	2	0	0	1	2	0	0	1	1	0	0	1	2	0	0	2
TCGA-A6-6653-01	3	0	0	0	1	0	0	0	3	0	0	0	6	0	0	0	3	0	0	0	0	0	0	0	0	0	0	0	4	0	1	0	2	0	0	0	4	0	0	0	3	0	0	0	0	0	1	0	1
TCGA-A6-6654-01	2	3	0	0	0	1	0	2	0	0	0	0	2	0	0	1	0	0	0	0	0	0	0	0	0	0	0	0	0	1	0	0	1	1	0	0	6	7	0	0	0	1	0	0	1	1	0	0	1
TCGA-A6-6782-01	0	0	0	1	3	0	0	0	0	0	1	0	2	0	1	0	0	0	0	0	0	0	0	1	0	0	0	0	2	2	0	0	0	1	0	0	3	1	0	1	0	0	0	0	1	0	0	0	0
TCGA-A6-A565-01	1	0	0	0	2	0	0	0	0	0	0	0	0	0	0	0	0	0	0	0	2	0	0	0	0	0	0	0	0	0	0	0	0	0	0	0	3	0	0	0	0	0	0	0	1	0	0	0	1
TCGA-A6-A566-01	0	0	0	0	0	0	0	0	0	0	0	0	1	0	0	1	0	0	0	0	0	0	0	0	1	0	0	0	0	0	0	0	1	0	0	0	2	0	0	1	1	0	0	0	0	0	0	0	0
TCGA-A6-A567-01	3	0	0	3	2	0	0	3	0	0	0	0	0	0	0	1	0	0	0	0	0	0	0	1	2	0	0	0	8	0	0	1	0	0	0	0	1	0	1	3	0	0	0	0	0	0	0	1	0
TCGA-A6-A56B-01	5	0	1	3	1	0	1	2	0	0	0	0	1	0	0	0	2	0	0	0	3	0	0	0	1	0	0	0	4	0	5	0	3	0	0	0	7	0	0	0	1	0	2	0	5	0	1	0	1
TCGA-AA-3489-01	0	0	0	0	0	0	0	0	0	0	0	0	0	0	0	0	0	0	0	0	0	1	0	0	0	0	0	0	2	1	0	0	0	0	0	0	2	1	0	0	0	0	0	0	0	0	0	0	0
TCGA-AA-3492-01	0	0	2	0	0	0	0	0	1	0	0	0	3	0	2	0	0	0	0	0	2	0	1	0	0	0	0	0	2	0	0	0	0	0	0	0	5	0	0	0	6	0	1	0	0	0	0	0	0
TCGA-AA-3496-01	0	0	0	0	0	0	0	0	2	0	2	0	2	0	3	0	1	0	0	0	0	0	0	0	3	0	0	0	2	0	0	0	0	0	0	0	1	0	0	1	0	0	0	0	2	0	0	0	0
TCGA-AA-3502-01	1	0	0	0	1	0	1	0	0	1	1	1	0	0	1	0	0	0	0	0	0	0	0	0	0	0	0	0	0	0	0	0	0	0	0	0	2	0	0	0	1	0	0	0	0	0	0	0	0
TCGA-AA-3506-01	2	2	0	0	1	0	0	0	0	0	0	0	5	1	2	0	3	0	1	0	1	0	0	0	0	0	0	0	2	0	0	0	0	0	0	0	1	0	0	0	4	1	1	0	0	0	0	0	2
TCGA-AA-3510-01	1	0	0	0	0	0	0	0	1	0	1	0	0	1	0	0	1	0	0	0	0	0	0	0	1	0	0	0	3	0	1	0	0	0	0	0	0	0	0	0	0	0	1	0	0	0	0	0	1
TCGA-AA-3511-01	1	1	1	3	0	0	0	1	0	0	0	0	0	1	0	0	0	1	2	0	0	1	2	0	1	0	0	0	5	0	1	0	0	0	0	0	0	1	0	0	0	0	0	0	3	0	0	0	1
TCGA-AA-3514-01	0	0	0	0	0	0	0	0	0	0	0	0	0	0	0	0	4	0	1	1	1	0	0	0	0	0	0	0	1	0	0	0	0	0	0	0	2	0	0	0	0	0	0	0	0	0	0	0	0
TCGA-AA-3517-01	7	0	0	0	0	0	1	0	1	0	0	1	0	1	0	2	0	0	0	0	1	2	0	0	0	0	0	0	1	2	0	0	2	0	0	2	1	3	3	1	0	0	0	0	0	0	0	1	1
TCGA-AA-3519-01	3	4	0	1	2	2	0	0	2	0	10	2	4	0	0	0	0	0	0	0	2	2	0	3	1	0	1	0	1	0	0	1	0	0	0	0	2	0	0	2	0	0	0	0	1	0	0	2	1
TCGA-AA-3520-01	7	0	0	1	3	0	0	0	1	1	0	0	2	0	1	0	2	0	0	0	2	0	0	0	0	0	0	0	2	0	1	0	2	0	1	0	2	0	1	0	2	0	0	0	1	1	1	0	0
TCGA-AA-3521-01	5	3	0	0	0	0	1	0	3	0	0	3	3	1	0	5	1	2	0	0	0	0	1	0	2	1	0	0	4	5	0	0	2	2	0	0	3	4	0	0	0	0	0	0	7	3	0	0	1
TCGA-AA-3522-01	3	3	0	1	0	0	0	1	0	0	0	0	1	2	0	1	2	0	0	0	0	0	0	0	0	0	0	0	2	2	0	2	0	0	0	0	3	3	0	0	0	0	0	0	1	0	4	2	1
TCGA-AA-3524-01	0	0	0	0	1	0	0	0	1	0	0	0	0	0	0	1	1	0	0	0	1	0	0	0	0	0	0	0	1	0	0	0	0	0	0	0	2	0	0	0	0	0	0	0	0	0	0	0	1
TCGA-AA-3526-01	1	0	0	0	0	0	0	0	0	0	0	0	1	0	0	0	1	0	0	0	0	0	0	0	0	0	0	0	0	0	0	0	0	0	0	0	0	0	0	0	0	0	0	0	2	0	0	0	0
TCGA-AA-3527-01	1	0	0	0	0	0	0	0	1	0	0	0	3	0	0	0	0	0	0	0	0	0	0	0	0	0	0	0	4	0	0	0	0	0	0	0	1	0	0	0	0	0	0	0	1	0	1	0	0
TCGA-AA-3529-01	2	0	1	0	2	0	1	0	2	0	0	0	12	0	2	1	3	0	0	0	2	0	0	0	2	0	0	0	12	2	0	1	0	0	0	0	5	0	0	0	0	0	0	0	2	0	0	0	0
TCGA-AA-3530-01	1	0	0	0	3	0	0	0	0	0	0	0	0	0	0	0	1	0	0	0	0	0	0	0	0	0	0	0	2	0	0	0	0	0	0	0	1	0	0	0	0	0	1	0	0	0	0	0	0
TCGA-AA-3531-01	7	0	0	0	0	0	0	0	2	0	0	2	1	0	0	2	0	0	0	0	0	0	0	0	0	0	0	0	2	3	0	0	0	0	0	0	2	0	0	0	1	0	0	0	0	0	0	0	0
TCGA-AA-3532-01	0	0	0	0	2	0	0	0	1	0	0	0	2	0	0	2	4	0	0	1	2	0	0	3	2	0	0	1	5	0	0	0	0	0	0	0	4	0	0	0	0	0	0	0	1	0	0	2	0
TCGA-AA-3534-01	0	0	0	0	1	2	0	0	1	0	0	1	1	0	1	3	3	3	0	0	0	1	0	0	0	0	0	0	0	1	0	0	1	1	0	0	2	3	0	0	0	0	0	0	0	0	0	1	1
TCGA-AA-3538-01	3	0	0	0	0	0	0	0	1	0	0	0	0	0	0	0	0	0	1	0	5	0	0	0	3	0	1	1	3	0	1	2	5	0	0	0	3	0	1	0	0	0	0	0	1	0	0	0	3
TCGA-AA-3544-01	3	0	1	0	2	0	0	0	7	0	0	0	17	0	0	0	1	0	0	0	0	0	0	0	1	0	1	0	4	0	0	0	0	0	0	0	2	0	0	0	0	0	0	0	3	0	0	0	1
TCGA-AA-3548-01	0	0	0	0	0	0	0	0	0	0	0	0	0	0	0	0	0	0	0	0	0	0	0	0	0	0	0	1	3	0	0	0	0	0	0	0	0	0	0	0	0	0	0	0	0	0	0	0	0
TCGA-AA-3549-01	14	0	0	4	12	0	1	1	0	0	0	0	0	0	0	0	0	0	0	0	1	0	0	0	2	0	0	0	5	0	0	0	0	0	0	0	0	0	0	0	0	0	0	0	0	0	0	0	0
TCGA-AA-3558-01	0	0	0	0	2	1	0	0	0	0	0	0	2	1	0	0	1	0	0	0	0	0	0	0	1	1	0	0	0	0	0	0	0	0	0	0	1	2	0	0	1	0	0	0	1	0	0	0	0
TCGA-AA-3560-01	1	0	0	0	2	0	1	0	1	1	0	0	2	3	0	0	3	0	0	3	1	0	0	2	0	0	0	0	2	0	0	3	1	0	2	0	1	0	0	0	3	0	1	1	4	0	0	0	2
TCGA-AA-3561-01	8	0	1	0	0	0	2	1	0	0	1	0	0	0	0	0	1	0	0	0	1	1	2	0	1	0	0	0	0	0	0	0	1	0	0	0	2	0	1	0	6	0	6	0	3	0	4	2	1
TCGA-AA-3655-01	1	0	0	0	0	0	0	0	2	0	0	0	3	0	0	0	1	0	0	0	2	0	0	0	1	0	0	0	0	0	0	0	1	0	0	0	1	0	0	0	6	0	0	0	8	0	7	0	2
TCGA-AA-3660-01	1	0	1	0	0	0	0	1	4	1	0	0	8	3	0	0	0	0	0	0	0	0	1	0	0	0	1	0	2	2	0	0	0	0	0	0	0	1	0	1	2	1	0	0	3	4	0	0	3
TCGA-AA-3663-01	0	0	1	0	1	0	0	0	0	0	0	0	0	0	0	0	2	0	0	0	0	0	0	0	0	0	0	0	1	0	0	0	0	0	0	0	0	0	0	0	1	0	0	0	1	0	0	0	0
TCGA-AA-3664-01	1	0	0	0	2	0	6	0	0	0	0	0	4	0	0	0	5	0	2	0	1	0	1	0	4	0	0	0	6	0	0	0	0	0	0	0	3	0	4	0	1	0	0	0	6	1	2	0	0
TCGA-AA-3666-01	3	1	1	2	1	0	2	0	2	0	1	2	5	5	0	1	3	0	0	3	1	2	9	3	2	0	0	0	10	0	1	0	1	1	4	3	3	0	0	3	1	0	3	0	4	6	2	0	0
TCGA-AA-3667-01	3	0	1	0	1	0	0	0	0	0	0	0	1	0	1	0	2	0	2	0	2	0	3	0	1	0	0	0	2	2	0	0	0	0	0	0	2	0	1	0	1	0	0	0	0	0	1	0	0
TCGA-AA-3673-01	2	2	0	0	1	2	0	0	0	0	0	0	1	0	0	0	0	0	0	0	0	0	0	0	1	0	0	0	1	0	0	0	0	0	0	0	1	2	0	0	0	0	0	0	0	0	0	0	0
TCGA-AA-3675-01	0	0	0	0	2	1	5	1	0	0	0	0	1	0	0	0	0	0	0	0	0	0	0	0	0	0	0	0	0	0	0	0	0	0	0	0	0	0	0	0	0	0	0	0	0	0	1	0	0
TCGA-AA-3678-01	1	0	0	0	0	0	1	0	0	0	0	0	1	0	0	0	0	0	0	0	0	0	0	0	0	0	0	0	2	0	1	0	3	0	3	0	1	0	1	0	0	0	0	0	1	0	0	0	1
TCGA-AA-3679-01	2	2	0	0	2	0	0	3	1	0	0	1	5	2	0	5	2	1	0	0	0	3	0	3	4	1	0	0	8	5	0	3	1	1	0	0	2	5	2	0	0	1	0	1	5	2	0	8	3
TCGA-AA-3680-01	3	0	0	0	1	0	0	0	2	0	0	0	2	0	0	0	1	2	0	0	1	0	0	0	0	0	0	0	4	1	0	0	0	1	0	0	2	0	0	0	0	0	0	0	3	0	0	0	0
TCGA-AA-3681-01	2	0	0	0	11	3	0	0	1	0	0	0	9	1	0	0	2	0	0	0	3	1	0	0	2	0	0	0	5	3	0	0	1	0	0	1	8	4	1	14	0	0	0	0	7	2	0	0	1
TCGA-AA-3684-01	3	2	0	0	0	0	0	0	1	0	0	0	0	0	0	0	0	0	0	0	1	1	0	0	0	0	0	0	0	1	0	0	0	0	0	0	3	0	0	0	0	0	0	0	0	0	0	0	0
TCGA-AA-3685-01	1	2	0	0	0	0	0	0	0	0	0	0	2	0	0	3	1	1	1	3	0	0	0	1	1	0	0	0	4	5	0	0	0	0	2	0	1	2	0	1	10	7	4	8	6	17	5	13	1
TCGA-AA-3688-01	0	1	0	0	2	0	3	0	1	0	0	0	2	0	0	0	2	0	0	0	9	0	0	1	0	0	0	0	0	0	1	0	1	0	1	0	4	1	2	1	0	0	1	0	4	1	0	0	0
TCGA-AA-3692-01	2	0	0	2	0	0	0	1	0	0	0	0	1	0	0	2	2	0	0	0	1	0	0	0	0	0	0	0	0	0	0	0	0	0	0	0	3	0	0	0	0	0	0	0	2	3	0	0	0
TCGA-AA-3693-01	0	0	0	0	1	0	0	0	1	0	1	0	5	3	2	0	0	0	0	0	1	0	0	2	1	0	0	0	0	1	3	0	2	1	0	0	4	0	0	0	0	0	0	0	5	0	0	0	0
TCGA-AA-3695-01	2	0	0	0	3	0	0	0	0	0	0	0	1	0	0	0	2	0	0	0	6	0	0	0	0	0	0	0	3	0	0	0	0	0	0	0	4	1	1	0	0	1	0	0	0	1	0	0	0
TCGA-AA-3696-01	3	3	0	0	2	0	3	0	0	1	0	0	1	0	2	0	3	4	1	0	1	2	0	0	2	2	0	0	1	2	0	0	0	0	0	0	1	2	0	0	0	0	0	0	3	4	0	0	2
TCGA-AA-3712-01	1	0	0	0	1	0	0	1	1	0	0	0	1	0	0	0	0	0	0	0	1	0	4	0	3	0	0	0	3	0	0	0	0	0	0	0	5	0	0	0	0	0	0	0	0	0	0	0	3
TCGA-AA-3713-01	0	0	0	0	1	0	0	0	0	0	0	0	0	0	0	0	2	0	0	0	0	0	0	0	1	0	0	0	3	0	0	0	1	0	1	0	3	0	0	0	1	0	2	0	2	0	0	0	1
TCGA-AA-3715-01	3	0	0	0	3	0	0	0	0	0	0	0	0	0	0	0	2	0	0	1	2	0	0	0	1	0	0	0	6	1	0	0	1	0	0	1	1	1	1	4	0	0	0	0	3	6	0	2	2
TCGA-AA-3811-01	9	8	0	0	4	0	1	0	2	1	0	2	8	0	0	5	1	1	0	0	2	3	0	0	1	0	0	0	40	0	1	2	4	2	0	0	14	1	0	0	4	0	0	1	4	0	3	2	2
TCGA-AA-3812-01	1	1	0	0	0	1	0	0	0	1	0	1	1	0	0	3	2	1	0	0	1	0	0	0	0	0	0	0	3	2	0	0	0	0	0	0	6	5	0	0	0	0	0	0	0	1	0	2	0
TCGA-AA-3814-01	0	0	0	0	3	4	0	0	0	0	0	0	1	0	0	2	0	0	0	0	0	1	0	0	0	0	0	0	3	4	0	0	1	1	0	0	3	4	0	0	0	0	0	0	0	1	0	2	0
TCGA-AA-3818-01	2	1	0	0	5	0	0	0	1	0	0	0	2	0	0	0	4	0	0	0	2	0	0	0	2	1	0	0	3	0	0	0	0	0	0	0	3	0	0	0	1	1	0	0	2	0	0	0	0
TCGA-AA-3819-01	3	0	0	0	0	0	0	0	1	0	1	0	1	0	0	0	2	0	0	0	2	0	4	0	0	0	0	0	3	0	3	0	1	0	0	0	3	0	1	0	1	0	0	0	3	0	0	0	2
TCGA-AA-3821-01	2	0	1	0	1	0	0	0	1	0	0	0	2	0	1	0	0	0	0	0	0	0	0	0	0	0	0	0	2	0	1	0	0	0	0	0	0	0	0	0	2	0	0	0	1	0	0	0	1
TCGA-AA-3831-01	3	0	1	0	0	0	0	0	0	0	0	0	2	0	0	0	1	0	0	0	0	0	0	0	0	0	1	0	0	0	0	0	1	0	0	0	1	0	0	0	1	0	0	0	0	0	0	0	0
TCGA-AA-3833-01	1	0	0	0	1	0	0	0	1	0	0	0	0	0	0	0	0	0	0	0	1	0	0	0	0	0	0	1	0	0	1	0	0	0	0	0	1	0	0	1	3	0	1	0	3	0	0	0	0
TCGA-AA-3837-01	3	3	0	0	4	5	0	0	2	0	0	0	5	0	0	0	1	0	0	1	2	0	0	1	0	0	0	0	4	5	0	0	6	0	0	0	3	0	0	1	0	0	0	0	0	1	0	0	0
TCGA-AA-3841-01	10	0	0	1	2	0	1	1	2	0	0	0	1	0	1	1	2	0	0	0	0	0	0	0	6	0	0	0	12	1	0	0	4	0	0	0	6	2	0	1	0	0	0	0	2	1	0	0	5
TCGA-AA-3842-01	3	3	0	0	0	1	0	0	0	0	0	0	11	2	0	0	0	0	0	0	5	0	0	5	4	0	0	0	9	0	0	0	0	0	4	0	2	1	0	0	1	0	0	0	6	1	6	0	1
TCGA-AA-3844-01	2	2	0	0	1	2	0	0	4	2	0	0	6	7	1	0	5	5	0	0	3	3	0	0	4	4	0	0	3	3	0	0	1	0	1	0	2	0	5	0	4	2	0	0	4	4	1	0	1
TCGA-AA-3845-01	2	0	0	0	3	0	0	0	0	0	0	0	0	0	0	0	3	0	0	0	0	0	0	0	1	0	0	0	2	0	0	0	0	0	0	0	4	0	0	0	0	0	0	0	0	0	0	0	0
TCGA-AA-3846-01	2	0	0	0	1	0	0	0	0	0	0	0	6	0	0	0	0	0	0	0	1	0	0	0	2	0	0	0	5	0	0	0	0	0	0	0	3	0	0	0	2	0	0	2	5	0	0	6	1
TCGA-AA-3848-01	6	0	1	0	1	1	1	4	1	0	0	0	2	1	0	0	0	1	1	0	0	1	0	0	1	0	0	0	7	0	0	0	0	0	1	0	8	0	1	2	3	0	0	3	3	2	1	5	0
TCGA-AA-3850-01	3	0	0	0	21	1	0	3	16	1	0	0	23	0	2	1	17	0	0	0	18	2	1	0	0	0	0	0	31	1	0	1	4	0	0	0	6	0	0	0	2	0	0	0	14	0	1	0	9
TCGA-AA-3851-01	13	0	0	0	0	0	1	0	0	0	0	0	1	0	0	2	1	0	1	0	0	0	0	0	1	1	0	0	0	1	0	0	2	0	0	0	5	0	0	0	1	0	0	0	1	0	0	0	0
TCGA-AA-3852-01	0	0	1	0	1	0	0	0	0	0	0	0	1	0	1	0	0	0	0	0	0	0	0	0	1	0	0	0	1	0	0	0	0	0	0	0	0	0	0	0	1	0	0	0	5	1	0	0	0
TCGA-AA-3854-01	0	0	0	0	1	0	1	2	2	0	0	0	0	0	0	0	2	0	0	0	2	0	0	0	1	0	0	0	1	0	0	0	7	1	4	0	4	0	0	1	1	0	0	0	0	1	3	0	0
TCGA-AA-3855-01	0	0	0	0	3	1	1	5	1	0	0	0	0	0	0	0	0	0	0	0	2	3	0	0	3	0	0	0	0	0	0	0	0	0	0	0	0	0	0	0	0	0	0	0	0	0	0	0	1
TCGA-AA-3856-01	0	3	0	0	1	0	0	0	3	0	0	0	2	0	1	0	2	0	0	0	0	0	0	0	0	0	0	0	1	0	0	0	0	0	2	0	4	1	0	0	2	0	0	0	1	0	0	0	1
TCGA-AA-3858-01	11	2	0	3	1	0	1	0	1	0	0	0	2	0	0	0	1	0	0	0	2	0	0	0	5	4	0	0	1	0	0	0	0	0	0	0	13	0	0	0	1	0	0	0	5	1	0	0	1
TCGA-AA-3864-01	3	0	0	0	0	0	0	0	3	0	0	0	0	0	0	0	2	0	0	0	0	0	0	0	6	0	0	0	0	0	0	0	0	0	0	0	3	0	0	0	1	0	0	0	3	0	2	0	0
TCGA-AA-3866-01	5	0	0	0	2	0	0	3	2	1	0	0	0	0	1	0	0	0	0	0	0	0	3	0	3	3	0	0	0	2	0	1	1	0	0	1	3	0	0	2	2	0	0	0	0	0	1	0	1
TCGA-AA-3867-01	7	1	0	0	2	3	0	0	4	0	0	4	6	1	0	7	3	0	1	3	3	0	0	4	3	0	0	0	6	4	2	11	0	0	4	1	10	0	3	0	1	0	1	0	2	0	0	0	0
TCGA-AA-3875-01	0	0	1	0	1	0	2	0	1	1	1	0	3	0	1	0	1	1	1	0	0	0	2	0	0	0	2	0	1	0	1	0	0	0	1	0	1	0	1	0	0	0	0	0	1	3	0	1	0
TCGA-AA-3877-01	1	0	0	0	2	0	0	0	0	0	0	0	1	0	1	0	1	0	0	0	0	0	0	0	0	0	0	0	3	0	0	0	0	0	0	0	3	0	1	0	3	0	1	0	1	0	1	0	1
TCGA-AA-3947-01	1	0	0	0	1	0	0	1	1	0	1	0	1	0	1	0	0	0	0	0	0	0	0	0	0	0	0	0	7	0	0	0	1	0	0	0	6	0	0	0	3	0	0	0	3	0	1	0	0
TCGA-AA-3949-01	0	0	0	0	0	0	0	0	1	0	0	0	0	0	1	0	1	0	0	0	1	0	0	0	0	0	0	0	0	0	0	0	1	0	0	0	0	0	0	0	0	0	1	0	1	0	0	0	0
TCGA-AA-3950-01	3	0	0	0	1	0	0	0	0	0	0	0	0	0	0	0	2	0	0	0	0	0	0	0	0	0	0	0	1	0	0	0	0	0	0	0	1	0	0	0	0	0	0	0	2	0	0	0	1
TCGA-AA-3952-01	5	0	3	5	7	1	1	7	7	0	0	3	1	0	2	4	6	0	1	6	0	0	1	1	2	0	1	0	7	0	1	5	0	0	0	1	3	0	0	3	2	0	0	2	9	0	0	1	0
TCGA-AA-3955-01	3	0	1	0	1	0	0	0	2	0	0	0	4	0	0	0	1	0	0	0	3	0	0	0	3	3	0	0	3	3	0	0	5	0	0	0	1	0	0	0	1	0	1	0	5	0	6	2	4
TCGA-AA-3956-01	2	0	0	0	1	0	0	0	0	0	0	0	0	0	0	0	6	0	0	0	4	0	0	0	4	0	0	0	6	2	0	0	2	0	0	0	2	0	0	0	0	0	0	0	6	0	1	0	3
TCGA-AA-3966-01	0	0	0	0	1	1	0	0	1	0	0	1	1	0	0	2	1	1	0	0	3	4	0	0	0	0	0	0	4	5	0	0	5	0	5	0	3	4	0	0	4	2	0	0	0	1	1	0	1
TCGA-AA-3968-01	1	0	0	0	6	0	0	2	0	0	0	0	4	0	4	2	1	1	0	0	0	1	0	0	0	0	0	0	5	0	0	0	1	0	2	0	3	0	0	0	0	0	0	0	1	0	1	1	1
TCGA-AA-3971-01	1	0	0	0	5	1	0	0	1	1	0	2	1	1	0	4	0	0	0	0	0	0	0	1	0	0	0	0	3	0	0	0	2	1	0	0	6	1	1	1	1	0	0	0	1	1	0	0	0
TCGA-AA-3973-01	5	0	0	0	2	0	3	0	1	0	0	0	0	0	2	0	2	0	1	0	1	0	1	0	1	0	0	0	1	0	0	0	0	0	0	0	5	0	2	1	2	0	0	0	3	0	1	0	1
TCGA-AA-3975-01	2	0	0	0	0	0	0	0	2	0	0	0	3	0	2	0	1	0	0	0	1	0	0	0	2	0	0	0	7	0	2	0	0	0	0	0	4	0	2	0	0	0	0	0	0	0	0	0	2
TCGA-AA-3976-01	2	0	0	0	1	0	0	0	0	0	0	0	0	1	0	0	1	0	0	1	1	0	0	2	0	0	0	0	3	0	0	0	1	0	0	1	2	0	0	3	1	0	0	0	1	0	0	0	0
TCGA-AA-3977-01	1	0	0	0	1	0	0	0	0	0	0	0	1	0	0	0	3	0	1	0	3	0	0	0	2	0	0	0	3	0	0	0	1	0	0	0	0	0	0	0	1	0	0	0	6	0	0	0	2
TCGA-AA-3979-01	0	0	1	0	4	0	2	5	1	0	1	1	1	0	5	3	7	0	1	0	0	0	1	0	1	0	0	2	3	0	0	0	1	0	0	1	6	0	1	6	0	0	5	3	4	0	2	4	0
TCGA-AA-3982-01	7	1	0	0	2	0	0	0	5	0	0	0	0	0	0	0	7	0	0	5	1	0	0	0	5	0	0	0	7	3	0	5	2	0	0	0	5	1	0	0	4	0	0	3	15	1	0	2	2
TCGA-AA-3984-01	2	0	0	0	1	0	0	0	2	0	0	0	5	0	0	0	2	0	0	0	5	0	0	0	1	0	0	0	1	0	1	0	1	1	0	0	4	0	0	0	0	0	0	0	1	1	0	3	1
TCGA-AA-3986-01	0	0	0	0	2	0	0	0	0	0	0	0	2	0	0	0	0	0	0	0	2	0	0	0	1	0	0	0	1	0	0	0	0	0	0	0	3	0	1	0	2	0	0	0	1	0	1	0	0
TCGA-AA-3989-01	1	1	0	0	1	2	0	0	1	0	0	0	0	0	0	0	0	0	0	0	6	7	0	0	0	8	0	4	11	6	0	9	1	0	0	1	0	2	0	1	2	0	3	1	7	0	3	10	1
TCGA-AA-3994-01	1	0	0	0	2	0	5	0	0	0	0	0	1	0	0	0	0	0	0	0	1	1	1	0	0	0	0	0	2	0	0	0	0	0	0	0	4	0	3	0	1	1	0	0	0	0	0	0	0
TCGA-AA-A004-01	1	0	0	0	0	0	0	0	1	1	0	0	4	0	0	0	4	0	0	0	3	0	0	0	0	0	0	0	3	0	0	0	0	0	0	0	0	0	0	0	4	0	8	0	1	0	0	0	0
TCGA-AA-A00N-01	0	0	0	0	1	0	2	0	0	0	0	0	0	0	0	0	0	0	0	0	0	0	0	0	0	0	0	0	0	0	0	0	1	0	0	0	0	0	0	0	0	0	0	0	1	0	0	0	0
TCGA-AA-A00Z-01	2	0	1	0	0	0	4	0	0	0	0	0	5	0	0	0	2	0	0	0	0	0	0	0	0	0	1	0	2	0	0	0	2	0	3	0	4	1	2	0	1	0	0	0	3	0	1	0	0
TCGA-AA-A010-01	0	0	0	0	0	0	0	0	0	0	0	0	1	0	0	0	0	0	0	0	0	0	0	0	0	0	0	0	1	0	0	0	0	0	0	0	2	0	0	0	0	0	0	0	0	0	0	0	1
TCGA-AA-A017-01	2	0	0	0	0	0	0	0	0	0	0	0	0	0	0	0	8	0	0	0	0	0	0	0	0	0	0	0	7	0	0	0	0	0	0	0	0	0	0	0	1	0	0	0	4	0	0	0	0
TCGA-AA-A01C-01	4	0	0	0	2	0	1	0	0	0	0	0	1	0	0	0	2	0	0	0	0	0	0	0	0	0	0	0	1	0	0	0	2	0	0	0	3	0	0	0	0	0	0	0	1	0	1	0	3
TCGA-AA-A01I-01	0	0	1	0	0	1	0	0	1	0	0	1	1	0	0	2	0	1	1	0	0	1	0	0	0	0	0	0	1	2	0	0	0	0	0	0	2	3	0	0	0	0	2	2	0	0	0	1	0
TCGA-AA-A01P-01	1	0	0	0	1	0	0	0	0	0	0	0	0	0	0	0	2	0	0	0	0	0	0	0	0	0	0	0	0	0	0	0	0	0	0	0	0	0	0	0	3	0	0	0	1	0	0	0	0
TCGA-AA-A01R-01	2	0	0	0	2	0	2	0	3	0	0	0	0	0	0	0	1	0	0	0	1	0	1	0	0	0	0	0	2	0	5	0	0	0	0	0	2	0	0	0	1	0	11	0	2	0	2	0	2
TCGA-AA-A01S-01	2	0	0	0	0	0	0	0	4	0	4	0	4	1	15	12	1	0	0	0	1	0	0	0	0	0	0	0	15	0	0	0	0	0	0	0	0	0	0	0	0	0	1	0	0	0	0	0	0
TCGA-AA-A01T-01	0	0	0	0	2	1	1	2	0	0	0	0	0	0	0	0	0	0	0	0	3	3	0	3	2	2	0	0	1	1	0	2	0	0	0	0	0	1	1	1	0	0	0	0	1	1	0	2	2
TCGA-AA-A01V-01	0	0	0	0	0	0	0	0	0	0	0	0	0	0	0	0	0	0	0	0	1	0	0	0	0	0	0	0	0	0	0	0	0	0	0	0	3	0	0	0	0	0	0	0	0	0	0	0	0
TCGA-AA-A01X-01	2	0	1	0	0	0	1	0	0	0	0	0	0	0	0	1	0	0	0	0	0	0	0	0	0	0	0	0	1	0	0	0	0	0	0	0	0	0	0	0	0	0	0	0	1	0	0	0	1
TCGA-AA-A01Z-01	0	0	0	0	0	0	0	0	1	0	0	0	0	0	1	0	1	0	0	0	2	0	0	0	1	0	0	0	4	0	1	1	0	0	0	0	4	1	5	0	0	0	0	0	1	0	0	0	2
TCGA-AA-A022-01	0	0	0	0	2	0	0	0	2	0	0	0	3	0	1	0	2	0	1	0	1	0	0	0	0	0	1	0	2	0	0	0	1	0	0	0	0	0	0	0	1	0	0	0	3	1	0	0	0
TCGA-AA-A024-01	2	0	0	0	0	0	0	0	0	0	0	0	1	0	0	0	3	0	0	0	0	0	0	0	0	0	0	0	2	0	0	0	0	0	0	0	1	0	0	0	1	0	0	0	0	0	0	0	0
TCGA-AA-A02E-01	2	3	0	0	0	0	1	0	0	0	0	0	4	0	4	0	1	0	0	0	3	0	0	1	2	0	0	0	13	0	0	0	0	0	2	0	3	2	0	0	0	0	0	0	0	2	4	0	1
TCGA-AA-A02F-01	8	0	0	1	4	0	0	5	2	0	0	2	5	0	0	1	2	0	1	3	1	0	0	2	2	0	0	0	5	0	0	0	0	0	0	0	0	0	0	1	2	0	2	3	3	0	0	4	2
TCGA-AA-A02H-01	3	0	0	0	7	0	0	0	3	0	3	0	1	0	0	0	5	0	0	0	0	0	0	0	0	0	0	0	11	0	1	0	3	0	1	1	9	0	0	1	0	0	3	0	3	0	1	0	0
TCGA-AA-A02O-01	0	0	0	0	2	4	1	0	0	0	0	0	1	1	0	0	0	0	0	0	0	0	0	0	0	0	0	0	1	1	0	0	1	1	0	0	0	1	0	0	1	2	1	0	1	2	1	0	1
TCGA-AA-A02R-01	1	0	0	0	0	0	0	0	1	0	0	0	1	0	0	0	1	0	1	0	6	0	0	0	2	0	0	0	2	0	0	0	0	0	0	0	2	0	0	0	0	0	0	0	1	0	0	0	0
TCGA-AA-A02W-01	1	1	0	0	2	4	1	0	1	0	0	0	3	0	0	0	8	5	1	10	1	0	0	1	4	0	0	0	6	0	0	1	0	0	2	1	5	0	0	0	1	0	0	1	2	0	0	2	0
TCGA-AA-A02Y-01	1	0	0	0	0	0	1	0	0	0	0	0	0	0	0	0	2	2	0	0	0	0	0	0	0	0	0	0	2	3	1	0	0	0	0	0	1	1	0	0	0	1	1	0	0	2	1	0	0
TCGA-AA-A03F-01	0	0	0	0	1	0	0	0	1	0	0	0	1	0	0	0	0	0	0	0	0	0	0	0	0	0	0	0	1	0	0	0	0	0	0	0	0	0	0	0	1	0	1	0	1	0	0	0	0
TCGA-AA-A03J-01	16	1	0	0	3	0	0	0	0	0	0	0	1	0	0	0	1	0	0	0	3	0	0	0	0	0	0	0	2	0	0	0	0	0	0	0	1	0	0	2	0	0	2	2	0	1	0	2	0
TCGA-AD-5900-01	2	0	0	0	1	0	0	0	0	0	0	0	0	0	0	0	1	0	0	0	1	0	0	0	0	0	0	0	0	0	0	0	0	0	0	0	0	0	0	0	0	0	0	0	0	0	0	0	0
TCGA-AD-6548-01	2	0	0	0	1	0	0	0	0	0	0	0	1	0	0	0	1	0	0	0	2	0	0	0	4	0	0	0	2	0	0	0	1	0	0	0	6	0	0	0	0	0	0	0	1	0	1	0	0
TCGA-AD-6888-01	0	1	0	0	0	0	0	1	3	0	0	3	0	0	0	1	2	3	0	0	2	0	0	3	0	0	0	0	0	1	0	0	1	1	0	0	1	2	0	0	1	1	0	0	2	5	1	1	0
TCGA-AD-6889-01	1	0	1	0	1	0	0	0	4	0	0	0	3	0	0	0	0	0	0	0	2	0	0	0	1	0	0	0	4	0	0	0	0	0	0	0	1	0	0	0	1	0	0	0	3	0	0	0	1
TCGA-AD-6890-01	4	4	0	4	12	2	1	1	0	0	0	0	1	0	0	0	2	0	0	0	0	0	0	0	0	0	0	0	1	0	0	0	1	0	0	0	0	0	0	0	0	0	0	0	0	0	0	0	0
TCGA-AD-6895-01	4	0	1	0	0	0	0	0	4	0	0	0	2	0	1	0	0	0	0	0	1	0	0	0	0	0	0	0	1	0	1	0	0	0	0	0	0	0	0	0	2	0	0	0	0	0	0	0	0
TCGA-AD-6899-01	1	0	0	0	1	0	0	1	0	0	0	0	0	0	0	0	1	0	0	1	0	1	0	2	1	0	0	0	1	10	0	9	0	0	0	0	0	0	0	0	1	1	0	0	1	2	0	0	0
TCGA-AD-6901-01	4	5	0	0	1	1	0	2	0	0	0	0	0	0	0	1	0	0	0	0	0	0	0	1	1	1	0	0	4	5	0	0	0	0	0	0	1	2	0	0	1	0	0	1	2	0	0	2	2
TCGA-AD-6963-01	1	0	0	0	0	0	1	0	0	0	0	0	2	1	0	4	0	0	0	0	0	0	0	0	0	0	0	0	0	1	0	0	2	1	0	0	5	6	0	0	0	0	0	0	1	0	0	0	1
TCGA-AD-6964-01	4	0	0	0	0	0	0	0	1	0	1	0	1	0	0	0	0	0	0	0	0	0	0	0	0	0	0	0	1	0	0	0	0	0	0	0	1	0	0	0	1	0	0	0	0	0	0	0	1
TCGA-AD-6965-01	1	1	0	0	1	2	0	0	1	0	0	1	3	0	0	2	1	0	1	2	1	0	0	2	1	1	0	0	1	3	0	0	0	0	0	0	1	3	0	0	1	0	0	1	0	0	0	1	1
TCGA-AD-A5EJ-01	0	0	0	0	1	0	0	0	3	0	0	0	1	0	0	0	0	0	0	0	0	0	0	0	0	0	0	0	1	0	0	0	0	0	0	0	2	0	0	0	4	0	0	0	1	0	1	0	0
TCGA-AD-A5EK-01	0	0	0	0	1	2	0	0	2	0	0	3	4	0	0	5	1	1	0	0	0	1	0	0	3	0	1	2	4	2	1	7	0	0	0	0	6	0	0	7	1	1	0	0	2	3	0	0	3
TCGA-AF-2687-01	1	1	0	0	6	10	1	1	5	1	0	6	3	1	1	6	2	0	0	0	0	0	0	0	1	1	0	0	4	2	0	1	1	0	0	1	21	0	0	0	0	0	0	0	2	0	0	3	2
TCGA-AF-2689-01	1	0	1	0	0	0	0	0	2	0	0	1	1	0	0	3	3	0	0	0	0	0	0	0	4	0	0	0	1	0	1	0	0	0	1	0	6	0	0	0	1	0	0	0	1	0	0	0	2
TCGA-AF-2690-01	4	2	0	0	3	1	0	0	2	0	0	2	3	0	1	5	3	0	0	0	2	0	0	0	5	3	0	0	0	1	0	0	2	0	0	0	4	4	0	0	1	1	0	0	2	3	0	0	1
TCGA-AF-2691-01	0	1	0	0	0	0	0	0	0	0	0	0	2	0	1	0	3	0	0	0	2	0	0	0	0	0	0	0	1	2	0	0	0	0	0	0	0	1	0	0	2	0	1	3	2	4	0	2	0
TCGA-AF-2692-01	6	0	1	0	4	1	6	0	0	0	0	0	1	0	1	3	2	0	2	2	3	0	0	4	2	0	2	4	9	0	0	0	1	0	0	0	2	0	0	3	1	0	1	0	3	0	0	0	0
TCGA-AF-2693-01	10	0	5	2	2	0	0	3	2	0	0	0	2	0	1	0	7	0	1	3	0	0	0	1	1	0	0	0	6	0	0	1	1	0	0	0	2	0	0	1	1	0	3	0	3	0	0	0	0
TCGA-AF-3400-01	0	1	0	0	0	0	0	0	1	1	0	0	0	0	0	0	0	0	0	0	1	0	0	0	0	0	0	0	0	1	0	0	0	0	0	0	0	0	0	0	0	0	0	0	1	1	0	2	2
TCGA-AF-3911-01	2	0	1	0	0	0	1	0	4	0	0	0	1	0	1	0	0	0	0	0	1	0	2	0	0	0	0	0	14	0	6	0	0	0	1	0	5	0	0	0	0	0	1	0	4	0	1	0	1
TCGA-AF-4110-01	8	5	0	0	21	8	3	12	0	0	0	0	0	1	0	0	2	2	0	0	2	2	0	0	0	0	0	0	0	1	0	0	0	0	0	0	2	0	0	0	0	2	0	1	2	4	0	3	2
TCGA-AF-5654-01	1	0	1	0	0	0	1	0	0	0	0	0	2	0	3	6	1	0	0	0	2	0	0	1	1	0	0	0	2	0	0	0	0	1	1	0	2	2	1	0	0	0	0	0	3	0	0	0	0
TCGA-AF-6136-01	1	3	1	1	1	0	0	2	0	1	0	0	0	0	1	2	0	0	0	0	0	0	0	0	0	0	0	0	2	6	3	1	0	0	0	0	0	1	0	0	0	0	0	0	0	0	0	1	0
TCGA-AF-6655-01	0	0	0	0	0	0	0	0	3	2	0	0	4	2	0	0	1	0	1	2	0	0	0	2	1	1	0	0	0	1	0	0	1	0	0	0	0	0	0	0	0	0	0	0	0	1	0	0	0
TCGA-AF-6672-01	0	0	1	0	1	0	2	0	1	0	0	0	2	0	0	0	1	0	0	1	1	1	0	5	12	0	4	3	3	0	0	0	0	0	1	0	3	0	1	0	0	0	0	0	1	0	0	0	0
TCGA-AF-A56K-01	5	0	0	0	2	0	0	0	1	0	0	1	3	0	0	4	2	0	0	0	1	0	0	0	4	0	0	0	0	0	0	0	1	0	0	1	11	0	0	1	1	0	1	0	3	1	0	0	1
TCGA-AF-A56L-01	1	1	0	0	2	4	1	0	0	0	0	0	3	2	0	2	0	0	0	0	0	0	0	0	3	3	0	0	4	6	1	0	1	0	0	0	0	2	0	3	0	0	0	0	1	0	1	3	1
TCGA-AF-A56N-01	2	2	0	0	1	2	0	0	3	0	0	0	4	0	0	0	2	0	0	0	3	0	0	0	2	0	0	0	7	0	1	0	0	0	1	0	3	0	0	0	0	0	0	0	1	0	0	0	2
TCGA-AG-3574-01	2	0	0	0	0	0	0	0	0	0	0	0	0	0	1	0	0	0	0	0	1	0	0	0	0	0	0	0	1	0	0	0	0	0	0	0	0	0	0	0	0	0	0	0	2	0	1	0	2
TCGA-AG-3575-01	0	0	0	0	7	0	0	0	0	0	2	0	1	0	0	0	1	0	2	0	2	0	0	0	0	0	0	0	4	0	0	0	0	0	0	0	0	0	0	0	4	0	1	0	7	0	1	0	0
TCGA-AG-3580-01	2	0	0	0	0	0	0	0	0	0	0	0	0	0	0	0	3	0	0	0	2	0	0	0	0	0	0	0	3	0	0	0	0	0	0	0	1	0	0	0	2	0	0	0	0	0	0	0	0
TCGA-AG-3581-01	0	0	0	0	1	0	0	0	0	0	0	0	0	0	1	0	7	0	0	0	0	0	0	0	0	0	0	0	3	0	0	0	1	0	0	0	3	0	0	0	1	0	0	0	0	0	0	0	0
TCGA-AG-3583-01	3	0	0	1	0	0	0	0	1	0	0	0	1	0	0	0	1	1	0	0	1	2	0	0	0	0	0	0	1	0	0	0	0	0	0	0	4	0	0	0	0	0	0	0	1	0	1	0	0
TCGA-AG-3584-01	12	0	0	0	0	0	0	0	1	0	1	0	0	0	0	0	6	0	2	0	1	0	0	1	0	0	0	0	2	0	0	0	0	0	0	0	0	0	1	0	5	0	0	0	2	0	3	0	0
TCGA-AG-3591-01	2	0	1	2	3	0	4	0	1	0	0	1	0	0	0	1	0	0	0	0	1	0	0	2	5	1	1	0	1	1	0	1	0	0	0	1	2	3	0	1	1	1	1	3	0	5	5	3	0
[truncated: 7,928 more rows]
[truncated: 336 more columns]
