# Supplementary material for: Classification of tumor types using XGBoost machine learning model: a vector space transformation of genomic alterations
Source: J Transl Med. 2023 Nov 21;21:836. doi: 10.1186/s12967-023-04720-4 (PMC10664515; doi:10.1186/s12967-023-04720-4)
Supplement: Supplementary file 1 — Additional file 1: Figure S1. Example of a SPM[t] dataset for a generic tumor type t. Figure S2. Example of a CNV[t] dataset for a generic tumor type t. Figure S3. Pseudocode of the VSM data transformation procedure. Figure S4. Charts showing the size, in terms of total count and percentage, of each random group in the newly created dataset with groups as targets and confusion matrix showing the performance [accuracy (ACC), balanced accuracy (BACC) and AUC score] of the model; hyperparameters are also reported. Of note, accuracy values obtained from random grouping experiments reported here, were significantly lower than those obtained by performing grouping experiments based on biological criteria and characterized by the same numerical complexity (similar group sizes). [file 12967_2023_4720_MOESM1_ESM.zip › ESM/Additional file 1_Table S3.xlsx]

## Sheet: Foglio1
Supplementary Table 2. Performance of the trained models, including analysis of the whole dataset, several cut-off threshold experiments, use of low resolution cytoBand classification to further divide chromosome arms into subregions and increase the number of features, as well as grouping experiments. Models that achieved the best performance are in bold. BACC: balanced accuracy, AUC score.
XGBoost classifier models	BACC (%)	AUC
Whole dataset (32 tumor types)	61	0.94
Threshold-controlled for tumor count
Cut-off 100 (25 tumor types)	63	0.94
Cut-off 200 (19 tumor types)	67	0.95
Cut-off 300 (16 tumor types)	72	0.96
Cut-off 450 (10 tumor types)	78	0.97
Increased number of features through sub-arm division (32 tumor types)	52	0.92
Grouped and newly-created extended datasets (two-phase ML approach)
Four groups based on the proportion of the cancers (32 tumor types)
Group recognition	70	0.88
Intra-group cancer type classification	80, 81, 80, 76	0.96 (all four)
Three groups based on biological criteria (18 tumor types)
Group recognition	81	0.94
Intra-group cancer type classification	78, 71, 86	0.96, 0.95, 0.96
