# Supplementary material for: Classification of tumor types using XGBoost machine learning model: a vector space transformation of genomic alterations
Source: J Transl Med. 2023 Nov 21;21:836. doi: 10.1186/s12967-023-04720-4 (PMC10664515; doi:10.1186/s12967-023-04720-4)
Supplement: Supplementary file 1 — Additional file 1: Figure S1. Example of a SPM[t] dataset for a generic tumor type t. Figure S2. Example of a CNV[t] dataset for a generic tumor type t. Figure S3. Pseudocode of the VSM data transformation procedure. Figure S4. Charts showing the size, in terms of total count and percentage, of each random group in the newly created dataset with groups as targets and confusion matrix showing the performance [accuracy (ACC), balanced accuracy (BACC) and AUC score] of the model; hyperparameters are also reported. Of note, accuracy values obtained from random grouping experiments reported here, were significantly lower than those obtained by performing grouping experiments based on biological criteria and characterized by the same numerical complexity (similar group sizes). [file 12967_2023_4720_MOESM1_ESM.zip › ESM/Additional file 1_Table S4.xlsx]

## Sheet: Foglio1
Supplementary Table 3. Hyperparameters of the XGBoost models described in this study
Hyperparameter name	Grid	Best
		Threshold-controlled for tumor count (16 tumor types)	Threshold-controlled for tumor count (10 tumor types)	Three groups based on biological criteria (18 tumor types)
				Endocrine-related cancers	Other Carcinomas	Other Tumors	Newly-created extended datasets (group recognition)
learning rate	[0.01, 0.03,0.05]	0.03	0.03	0.01	0.01	0.01	0.05
n estimators	[1000, 1500, 2500]	2500	2500	2500	2500	2500	2500
colsample bytree	[0.1, 0.2, 0.5, 0.8]	0.1	0.2	0.2	0.2	0.2	0.2
subsample	[0.3, 0.8]	0.3	0.8	0.8	0.3	0.3	0.3
max depth	[3, 6]	3	3	3	3	3	3
