# Supplementary material for: Classification of tumor types using XGBoost machine learning model: a vector space transformation of genomic alterations
Source: J Transl Med. 2023 Nov 21;21:836. doi: 10.1186/s12967-023-04720-4 (PMC10664515; doi:10.1186/s12967-023-04720-4)
Supplement: Supplementary file 1 — Additional file 1: Figure S1. Example of a SPM[t] dataset for a generic tumor type t. Figure S2. Example of a CNV[t] dataset for a generic tumor type t. Figure S3. Pseudocode of the VSM data transformation procedure. Figure S4. Charts showing the size, in terms of total count and percentage, of each random group in the newly created dataset with groups as targets and confusion matrix showing the performance [accuracy (ACC), balanced accuracy (BACC) and AUC score] of the model; hyperparameters are also reported. Of note, accuracy values obtained from random grouping experiments reported here, were significantly lower than those obtained by performing grouping experiments based on biological criteria and characterized by the same numerical complexity (similar group sizes). [file 12967_2023_4720_MOESM1_ESM.zip › ESM/Additional file 1_Table S5.xlsx]

## Sheet: First 16 tumor types
	sensitivity(TPR)	specificity(TNR)	precision(PPV)	F1	MCC
blca	0.641975	0.979578	0.634146	0.638037	0.617962
brca	0.763819	0.948927	0.687783	0.72381	0.681915
coadread	0.711538	0.986169	0.787234	0.747475	0.731357
gbm	0.74026	0.986422	0.74026	0.74026	0.726682
hnsc	0.55	0.973103	0.585106	0.56701	0.538427
kirc	0.774648	0.989182	0.774648	0.774648	0.76383
lgg	0.754902	0.984116	0.77	0.762376	0.745857
lihc	0.577465	0.979716	0.577465	0.577465	0.557181
luad	0.7	0.977931	0.686275	0.693069	0.671715
lusc	0.755319	0.986951	0.788889	0.771739	0.757545
ov	0.7875	0.980952	0.692308	0.736842	0.723223
prad	0.673469	0.980028	0.694737	0.683938	0.66305
skcm	0.806818	0.991792	0.855422	0.830409	0.82091
stad	0.528736	0.978127	0.589744	0.557576	0.533668
thca	0.865979	0.975224	0.7	0.774194	0.762361
ucec	0.683168	0.991718	0.851852	0.758242	0.748467

## Sheet: First 10 tumor types
	sensitivity(TPR)	specificity(TNR)	precision(PPV)	F1	MCC
brca	0.8	0.937923	0.748858	0.773585	0.719656
coadread	0.836538	0.986829	0.87	0.852941	0.837977
hnsc	0.66	0.964682	0.653465	0.656716	0.621896
lgg	0.817308	0.976697	0.787037	0.801887	0.780746
luad	0.66	0.973764	0.717391	0.6875	0.658094
lusc	0.712766	0.978937	0.761364	0.736264	0.712753
prad	0.734694	0.979859	0.782609	0.757895	0.735268
skcm	0.863636	0.992024	0.904762	0.883721	0.874055
thca	0.85567	0.970825	0.741071	0.794258	0.775031
ucec	0.772277	0.982828	0.821053	0.795918	0.776237

## Sheet: Grouping experiments 
Endocrine-related cancers
	sensitivity(TPR)	specificity(TNR)	precision(PPV)	F1	MCC
brca	0.798995	0.913753	0.811224	0.805063	0.715684
cesc	0.642857	0.982517	0.782609	0.705882	0.684056
ov	0.883117	0.952813	0.723404	0.795322	0.768522
prad	0.755102	0.964151	0.795699	0.774869	0.734876
thca	0.907216	0.956685	0.792793	0.846154	0.818448
ucec	0.732673	0.973435	0.840909	0.783069	0.747307
Other Carcinomas
	sensitivity(TPR)	specificity(TNR)	precision(PPV)	F1	MCC
blca	0.641975	0.969208	0.712329	0.675325	0.64006
coadread	0.817308	0.969651	0.809524	0.813397	0.783797
hnsc	0.65	0.926094	0.570175	0.607477	0.54535
kirc	0.788732	0.962428	0.682927	0.732026	0.704586
kirp	0.727273	0.971751	0.666667	0.695652	0.67164
lihc	0.676056	0.973988	0.727273	0.70073	0.671796
luad	0.72	0.965309	0.757895	0.738462	0.700476
lusc	0.744681	0.971599	0.786517	0.765027	0.73339
stad	0.655172	0.967456	0.721519	0.686747	0.649561
Other Tumors
	sensitivity(TPR)	specificity(TNR)	precision(PPV)	F1	MCC
gbm	0.792208	0.910526	0.782051	0.787097	0.70006
lcc	0.882353	0.915152	0.865385	0.873786	0.79463
skcm	0.920455	0.977654	0.952941	0.936416	0.906257
Inter-Groups
	sensitivity(TPR)	specificity(TNR)	precision(PPV)	F1	MCC
endo	0.822972	0.889831	0.822105	0.822538	0.712659
other-car	0.85689	0.848261	0.825532	0.840919	0.703413
other-tum	0.761194	0.975012	0.854749	0.805263	0.772018

## Sheet: Random grouping experiments 
Inter-Groups Random
	sensitivity(TPR)	specificity(TNR)	precision(PPV)	F1	MCC
rand1	0.724974	0.833768	0.729586	0.727273	0.559423
rand2	0.821869	0.782061	0.760196	0.789831	0.601709
rand3	0.55	0.954873	0.700637	0.616246	0.558421
